# Supplementary material for: Revision of the birch-associated genus Massalongia (Diptera, Cecidomyiidae), with description of a new species from Japan and a taxonomic key to worldwide species
Source: Zookeys. 2020 Aug 11;958:1–27. doi: 10.3897/zookeys.958.54300 (PMC7434807; doi:10.3897/zookeys.958.54300)
Supplement: XML Treatment for Massalongia [file zookeys.958.54300-treatment1.xml]

<!DOCTYPE tp:taxon-treatment
  PUBLIC "-//TaxonX//DTD Taxonomic Treatment Publishing DTD v0 20100105//EN" "tax-treatment-NSO.dtd">
<tp:taxon-treatment xmlns:tp="http://www.plazi.org/taxpub"><tp:treatment-meta><kwd-group><label>Taxon classification</label><kwd><named-content xmlns:xlink="http://www.w3.org/1999/xlink" content-type="kingdom">Animalia</named-content></kwd><kwd><named-content xmlns:xlink="http://www.w3.org/1999/xlink" content-type="order">Diptera</named-content></kwd><kwd><named-content xmlns:xlink="http://www.w3.org/1999/xlink" content-type="family">Cecidomyiidae</named-content></kwd></kwd-group><mixed-citation publication-type="journal"><person-group><name><surname>Elsayed</surname><given-names>Ayman Khamis</given-names></name><name><surname>Skuhravá</surname><given-names>Marcela</given-names></name><name><surname>Ohta</surname><given-names>Kazuki</given-names></name><name><surname>Yoshida</surname><given-names>Satoshi</given-names></name><name><surname>Tokuda</surname><given-names>Makoto</given-names></name></person-group><article-title>Revision of the birch-associated genus <italic><tp:taxon-name><tp:taxon-name-part taxon-name-part-type="genus" reg="Massalongia">Massalongia</tp:taxon-name-part></tp:taxon-name></italic> (<tp:taxon-name><tp:taxon-name-part taxon-name-part-type="order">Diptera</tp:taxon-name-part></tp:taxon-name>, <tp:taxon-name><tp:taxon-name-part taxon-name-part-type="family">Cecidomyiidae</tp:taxon-name-part></tp:taxon-name>), with description of a new species from Japan and a taxonomic key to worldwide species</article-title><source>Zookeys</source><day>11</day><month>8</month><year>2020</year><volume>958</volume><fpage>1</fpage><lpage>27</lpage><pub-id pub-id-type="doi">10.3897/zookeys.958.54300</pub-id></mixed-citation></tp:treatment-meta><tp:nomenclature><label>Genus</label><tp:taxon-name><object-id xmlns:xlink="http://www.w3.org/1999/xlink" content-type="arpha" xlink:type="simple">1303F17C-109E-5D30-AF2F-F3AC7504B67F</object-id>
              <tp:taxon-name-part taxon-name-part-type="genus" reg="Massalongia">Massalongia</tp:taxon-name-part>
            </tp:taxon-name><tp:taxon-authority>Kieffer, 1897</tp:taxon-authority><tp:nomenclature-citation-list><tp:nomenclature-citation><tp:taxon-name>
                  <tp:taxon-name-part taxon-name-part-type="genus" reg="Massalongia">Massalongia</tp:taxon-name-part>
                </tp:taxon-name><comment>Kieffer, 1897: 12. Type species, <tp:taxon-name><tp:taxon-name-part taxon-name-part-type="genus" reg="Hormomyia">Hormomyia</tp:taxon-name-part> <tp:taxon-name-part taxon-name-part-type="species" reg="rubra">rubra</tp:taxon-name-part></tp:taxon-name> Kieffer by original designation.</comment></tp:nomenclature-citation><tp:nomenclature-citation><tp:taxon-name>
                  <tp:taxon-name-part taxon-name-part-type="genus" reg="Apagodiplosis">Apagodiplosis</tp:taxon-name-part>
                </tp:taxon-name><comment>Gagné, 1973: 862. Type species, <tp:taxon-name><tp:taxon-name-part taxon-name-part-type="genus" reg="Oligotrophus">Oligotrophus</tp:taxon-name-part> <tp:taxon-name-part taxon-name-part-type="species" reg="papyriferae">papyriferae</tp:taxon-name-part></tp:taxon-name> Gagné, comb. nov.</comment></tp:nomenclature-citation></tp:nomenclature-citation-list></tp:nomenclature><tp:treatment-sec sec-type="Diagnosis"><title>Diagnosis.</title><p><italic><tp:taxon-name><tp:taxon-name-part taxon-name-part-type="genus" reg="Massalongia">Massalongia</tp:taxon-name-part></tp:taxon-name></italic> differs from other genera of the supertribe <tp:taxon-name><tp:taxon-name-part taxon-name-part-type="supertribe">Cecidomyiidi</tp:taxon-name-part></tp:taxon-name> in the following combination of characters: antennal flagellomeres are cylindrical in both sexes; male flagellomeres possess three sets of short-looped circumfila that appear interconnected at least in some flagellomeres of each specimen; the reduced abdominal setation; the unmodified female tergite VIII; the presence of dorsal pigmentation on the protrusible part of ovipositor; the massive gonocoxites and mediobasal lobes; the habit of mature larvae to pupate in the soil inside hyaline bottle-shaped cocoons. The following diagnosis lists the attributes shared by known species and can serve as a checklist for future species descriptions.</p></tp:treatment-sec><tp:treatment-sec sec-type="description" id="SECID0EPGAE"><title>Description.</title><p><italic>Adults. Head</italic>. Eye bridge 5–6 facets long; facets rounded. Occiput without dorsal protuberance (Fig. <xref ref-type="fig" rid="F2">4</xref>). Mouthparts (Fig. <xref ref-type="fig" rid="F2">5</xref>): labrum with short setae and no microtrichia; hypopharynx microtrichose; labellum ellipsoid, with stout setae laterally; palpus 3-segmented, consecutively longer, microtrichose, with scattered setae and no scales. Antenna (Figs <xref ref-type="fig" rid="F2">6–9</xref>): scape conical, pedicel rounded; flagellomeres cylindrical in both sexes, successive flagellomeres diminishing gradually in length; flagellomeres I–II connate. Female flagellomeres with 2 sets of interconnected circumfila. Male flagellomeres with 3 sets of short-looped circumfila, some flagellomeres with interconnected circumfila.</p><p><italic>Thorax</italic> (Figs <xref ref-type="fig" rid="F2">10</xref>, <xref ref-type="fig" rid="F2">11</xref>). Wing hyaline; Rs present but rudimentary; R<sub>4+5</sub> curved toward apex, joining C posteriad of wing apex; C not broken after the conjunction with R<sub>4+5</sub>. Acromere: claws untoothed, bent beyond midlength; empodia longer than claws. Scutum with 4 rows of numerous setae. Anepimeron with setae. Anepisternum and katepisternum bare.</p><fig id="F2" position="float" orientation="portrait"><object-id xmlns:xlink="http://www.w3.org/1999/xlink" content-type="doi" xlink:type="simple">10.3897/zookeys.958.54300.figures4-11</object-id><object-id xmlns:xlink="http://www.w3.org/1999/xlink" content-type="arpha" xlink:type="simple">A3E4877F-DC1D-5B23-A42D-FFBFEF0E34ED</object-id><label>Figures 4–11.</label><caption><p><italic><tp:taxon-name><tp:taxon-name-part taxon-name-part-type="genus" reg="Massalongia">Massalongia</tp:taxon-name-part> <tp:taxon-name-part taxon-name-part-type="species" reg="nakamuratetsui">nakamuratetsui</tp:taxon-name-part></tp:taxon-name></italic> sp. nov. <bold>4</bold> head <bold>5</bold> ventral view of mouthparts <bold>6</bold> female antenna <bold>7</bold> male antenna <bold>8</bold> dorsal view of female flagellomere V. <bold>9</bold> dorsal view of male flagellomere V. <bold>10</bold> wing <bold>11</bold> tarsomere V and acromere. Scale bars: 50 µm.</p></caption><graphic xmlns:xlink="http://www.w3.org/1999/xlink" xlink:href="zookeys-958-001-g002.jpg" position="float" orientation="portrait" xlink:type="simple" id="oo_440964.jpg"><uri content-type="original_file" xlink:type="simple">https://binary.pensoft.net/fig/440964</uri></graphic></fig><p><italic>Female abdomen</italic> (Figs <xref ref-type="fig" rid="F3">12</xref>–<xref ref-type="fig" rid="F4">15</xref>). Tergites I–VII entire, rectangular, without scales, with anterior pair of trichoid sensilla; tergites I–VI with 1 row of posterior setae; tergite VII with 1–2 rows of posterior setae; tergite VIII unpigmented, differentiated from remainder of tergum only by anterior pair of trichoid sensilla, without scales and setae. Sternites II–VI with scattered setae near midlength, 1 posterior row of setae; sternites III–VII with anteromedial pair of trichoid sensilla; sternite VIII unpigmented, without anterior pair of trichoid sensilla, with scattered setae posteriorly. Ovipositor: protrusible portion with stiff dorsal sclerite, scattered setae ventrally and few setae dorsally; cerci separate, bilaterally flattened, with 2 slightly thickened sensory setae at apex; hypoproct with 2 apical setae.</p><fig id="F3" position="float" orientation="portrait"><object-id xmlns:xlink="http://www.w3.org/1999/xlink" content-type="doi" xlink:type="simple">10.3897/zookeys.958.54300.figures12-13</object-id><object-id xmlns:xlink="http://www.w3.org/1999/xlink" content-type="arpha" xlink:type="simple">E25CC421-2900-5C1D-AA8E-050F51640DEE</object-id><label>Figures 12–13.</label><caption><p>Terminal part of female abdomen of <italic><tp:taxon-name><tp:taxon-name-part taxon-name-part-type="genus" reg="Massalongia">Massalongia</tp:taxon-name-part> <tp:taxon-name-part taxon-name-part-type="species" reg="nakamuratetsui">nakamuratetsui</tp:taxon-name-part></tp:taxon-name></italic> sp. nov. <bold>12</bold> dorso-lateral view <bold>13</bold> ventro-lateral view. Scale bars: 50 µm.</p></caption><graphic xmlns:xlink="http://www.w3.org/1999/xlink" xlink:href="zookeys-958-001-g003.jpg" position="float" orientation="portrait" xlink:type="simple" id="oo_440965.jpg"><uri content-type="original_file" xlink:type="simple">https://binary.pensoft.net/fig/440965</uri></graphic></fig><p><italic>Male abdomen</italic>. Tergites I–VII as in female; tergite VIII short, sclerotized only anteriorly, with anterior pair of trichoid sensilla located on the sclerotized part. Sternites II–VI as in female; sternite VII with anteromedial pair of trichoid sensilla, scattered setae near midlength and 1–2 posterior rows of setae; sternite VIII short, with pair of trichoid sensilla placed anterolaterally and 2–3 posterior rows of setae. Terminalia (Figs <xref ref-type="fig" rid="F4">16–18</xref>): Gonostylus covered mostly with microtrichia and setae dorsally and ventrally, with comb-like denticles; gonocoxite robust, massive, with enlarged mediobasal lobes and microtichose; hypoproct elongate, constricted after midlength, without setae dorsally, with setae posteroventrally.</p><fig id="F4" position="float" orientation="portrait"><object-id xmlns:xlink="http://www.w3.org/1999/xlink" content-type="doi" xlink:type="simple">10.3897/zookeys.958.54300.figures14-18</object-id><object-id xmlns:xlink="http://www.w3.org/1999/xlink" content-type="arpha" xlink:type="simple">7D1DFD58-9168-5B3B-9BB4-906A13B79216</object-id><label>Figures 14–18.</label><caption><p><italic><tp:taxon-name><tp:taxon-name-part taxon-name-part-type="genus" reg="Massalongia">Massalongia</tp:taxon-name-part> <tp:taxon-name-part taxon-name-part-type="species" reg="nakamuratetsui">nakamuratetsui</tp:taxon-name-part></tp:taxon-name></italic> sp. nov. <bold>14</bold> terminal part of female abdomen (arrow indicate the dorsal sclerite on the protrusible portion) <bold>15</bold> protrusible portion of ovipositor <bold>16</bold> male terminalia <bold>17</bold> ventral view of gonostylus <bold>18</bold> ventral view of male hypoproct. Scale bars: 50 µm.</p></caption><graphic xmlns:xlink="http://www.w3.org/1999/xlink" xlink:href="zookeys-958-001-g004.jpg" position="float" orientation="portrait" xlink:type="simple" id="oo_440966.jpg"><uri content-type="original_file" xlink:type="simple">https://binary.pensoft.net/fig/440966</uri></graphic></fig><p><italic>Pupa</italic> (Figs <xref ref-type="fig" rid="F5">19–20</xref>). Exuviae not pigmented except antennal horns and prothoracic spiracles. Two asetose and 2 setose cephalic papillae present. Prothoracic spiracle long, slightly curved. Abdominal spiracles present on segments II–VI. Abdominal segments I–VII each with 6 dorsal papillae. Dorsal and lateral parts of abdominal segments covered evenly with pointed spinules, diminishing gradually in length and width, except on posterior third.</p><fig id="F5" position="float" orientation="portrait"><object-id xmlns:xlink="http://www.w3.org/1999/xlink" content-type="doi" xlink:type="simple">10.3897/zookeys.958.54300.figures19-21</object-id><object-id xmlns:xlink="http://www.w3.org/1999/xlink" content-type="arpha" xlink:type="simple">55C58070-2227-520F-AA62-A30DB3B50C29</object-id><label>Figures 19–21.</label><caption><p>Pupa of <italic><tp:taxon-name><tp:taxon-name-part taxon-name-part-type="genus" reg="Massalongia">Massalongia</tp:taxon-name-part> <tp:taxon-name-part taxon-name-part-type="species" reg="nakamuratetsui">nakamuratetsui</tp:taxon-name-part></tp:taxon-name></italic> sp. nov. <bold>19</bold> ventral view of head <bold>20</bold> prothoracic spiracle <bold>21</bold> dorsal view of terminal part of abdomen (arrows indicate dorsal spines). Scale bars: 50 µm.</p></caption><graphic xmlns:xlink="http://www.w3.org/1999/xlink" xlink:href="zookeys-958-001-g005.jpg" position="float" orientation="portrait" xlink:type="simple" id="oo_440967.jpg"><uri content-type="original_file" xlink:type="simple">https://binary.pensoft.net/fig/440967</uri></graphic></fig><p><italic>Mature larva</italic>. Spatula bilobed (Fig. <xref ref-type="fig" rid="F6">22</xref>) or absent (Fig. <xref ref-type="fig" rid="F11">39</xref>). Ventral papillar pattern basic for <tp:taxon-name><tp:taxon-name-part taxon-name-part-type="supertribe">Cecidomyiidi</tp:taxon-name-part></tp:taxon-name> (<xref ref-type="bibr" rid="B15">Gagné 1989</xref>). One asetose anal papilla present on each side of anal opening; other 2 asetose papillae situated posterolaterally, each on separate plaque (Fig. <xref ref-type="fig" rid="F6">23</xref>). Six dorsal papillae present on thoracic segments and abdominal segments I–VII; 2 setose dorsal papillae present on abdominal segment VIII.</p></tp:treatment-sec><tp:treatment-sec sec-type="remarks" id="SECID0EMNAE"><title>Remarks.</title><p>Comparisons with other possibly related genera revealed that the Nearctic genus <italic><tp:taxon-name><tp:taxon-name-part taxon-name-part-type="genus" reg="Apagodiplosis">Apagodiplosis</tp:taxon-name-part></tp:taxon-name></italic> Gagné, which contains a single species, <italic><tp:taxon-name><tp:taxon-name-part taxon-name-part-type="genus" reg="Apagodiplosis">A.</tp:taxon-name-part> <tp:taxon-name-part taxon-name-part-type="species" reg="papyriferae">papyriferae</tp:taxon-name-part></tp:taxon-name></italic> (Gagné), fits the definition of <italic><tp:taxon-name><tp:taxon-name-part taxon-name-part-type="genus" reg="Massalongia">Massalongia</tp:taxon-name-part></tp:taxon-name></italic> (Gagné, 1973). No differences were found between the two genera (<xref ref-type="bibr" rid="B13">Gagné 1967</xref>, <xref ref-type="bibr" rid="B14">1973</xref>). Thus, we synonymize <italic><tp:taxon-name><tp:taxon-name-part taxon-name-part-type="genus" reg="Apagodiplosis">Apagodiplosis</tp:taxon-name-part></tp:taxon-name></italic> under <italic><tp:taxon-name><tp:taxon-name-part taxon-name-part-type="genus" reg="Massalongia">Massalongia</tp:taxon-name-part></tp:taxon-name></italic> and <italic><tp:taxon-name><tp:taxon-name-part taxon-name-part-type="genus" reg="Massalongia">M.</tp:taxon-name-part> <tp:taxon-name-part taxon-name-part-type="species" reg="papyriferae">papyriferae</tp:taxon-name-part></tp:taxon-name></italic> (Gagné) is a new combination.</p></tp:treatment-sec><tp:treatment-sec><!--Section generated to contain objects referenced in tp:taxon-treatment.--><fig id="F6" position="float" orientation="portrait"><object-id xmlns:xlink="http://www.w3.org/1999/xlink" content-type="doi" xlink:type="simple">10.3897/zookeys.958.54300.figures22-24</object-id><object-id xmlns:xlink="http://www.w3.org/1999/xlink" content-type="arpha" xlink:type="simple">459A55B0-9FE8-5413-874E-B58A175726A9</object-id><label>Figures 22–24.</label><caption><p>Larva of <italic><tp:taxon-name><tp:taxon-name-part taxon-name-part-type="genus" reg="Massalongia">Massalongia</tp:taxon-name-part> <tp:taxon-name-part taxon-name-part-type="species" reg="nakamuratetsui">nakamuratetsui</tp:taxon-name-part></tp:taxon-name></italic> sp. nov. <bold>22</bold> spatula <bold>23</bold> ventral view of terminal abdominal segments <bold>24</bold> dorsal view of terminal abdominal segments. Scale bars: 50 µm.</p></caption><graphic xmlns:xlink="http://www.w3.org/1999/xlink" xlink:href="zookeys-958-001-g006.jpg" position="float" orientation="portrait" xlink:type="simple" id="oo_440968.jpg"><uri content-type="original_file" xlink:type="simple">https://binary.pensoft.net/fig/440968</uri></graphic></fig><fig id="F11" position="float" orientation="portrait"><object-id xmlns:xlink="http://www.w3.org/1999/xlink" content-type="doi" xlink:type="simple">10.3897/zookeys.958.54300.figures39-41</object-id><object-id xmlns:xlink="http://www.w3.org/1999/xlink" content-type="arpha" xlink:type="simple">218A8F96-BF40-5044-A861-E3C36EAE37A1</object-id><label>Figures 39–41.</label><caption><p>Larva of <italic><tp:taxon-name><tp:taxon-name-part taxon-name-part-type="genus" reg="Massalongia">Massalongia</tp:taxon-name-part> <tp:taxon-name-part taxon-name-part-type="species" reg="bachmaieri">bachmaieri</tp:taxon-name-part></tp:taxon-name></italic>. <bold>39</bold> ventral view of prothoracic segment <bold>40</bold> ventral view of terminal abdominal segments <bold>41</bold> dorsal view of terminal abdominal segments. Scale bars: 50 µm.</p></caption><graphic xmlns:xlink="http://www.w3.org/1999/xlink" xlink:href="zookeys-958-001-g011.jpg" position="float" orientation="portrait" xlink:type="simple" id="oo_440973.jpg"><uri content-type="original_file" xlink:type="simple">https://binary.pensoft.net/fig/440973</uri></graphic></fig></tp:treatment-sec><ref-list><ref id="B15"><mixed-citation xmlns:xlink="http://www.w3.org/1999/xlink" xlink:type="simple"><person-group><name name-style="western"><surname>Gagné</surname><given-names>RJ</given-names></name></person-group> (<year>1989</year>) <source>The Plant-feeding Gall Midges of North America.</source><publisher-name>Cornell University Press</publisher-name>, <publisher-loc>Ithaca</publisher-loc>, <size units="page">356 pp</size>.</mixed-citation></ref><ref id="B13"><mixed-citation xmlns:xlink="http://www.w3.org/1999/xlink" xlink:type="simple"><person-group><name name-style="western"><surname>Gagné</surname><given-names>RJ</given-names></name></person-group> (<year>1967</year>) <article-title>The genus <italic><tp:taxon-name><tp:taxon-name-part taxon-name-part-type="genus">Oligotrophus</tp:taxon-name-part></tp:taxon-name></italic> Latreille (<tp:taxon-name><tp:taxon-name-part taxon-name-part-type="order">Diptera</tp:taxon-name-part></tp:taxon-name>: <tp:taxon-name><tp:taxon-name-part taxon-name-part-type="family">Cecidomyiidae</tp:taxon-name-part></tp:taxon-name>) in North America and a new species injurious to <italic><tp:taxon-name><tp:taxon-name-part taxon-name-part-type="genus">Betula</tp:taxon-name-part> <tp:taxon-name-part taxon-name-part-type="species">papyrifera</tp:taxon-name-part></tp:taxon-name></italic> Marsh.</article-title><source>Entomological News</source><volume>78</volume>: <fpage>129</fpage>–<lpage>134</lpage>.</mixed-citation></ref><ref id="B14"><mixed-citation xmlns:xlink="http://www.w3.org/1999/xlink" xlink:type="simple"><person-group><name name-style="western"><surname>Gagné</surname><given-names>RJ</given-names></name></person-group> (<year>1973</year>) <article-title>A generic synopsis of the Nearctic <tp:taxon-name><tp:taxon-name-part taxon-name-part-type="supertribe">Cecidomyiidi</tp:taxon-name-part></tp:taxon-name> (<tp:taxon-name><tp:taxon-name-part taxon-name-part-type="order">Diptera</tp:taxon-name-part></tp:taxon-name>: <tp:taxon-name><tp:taxon-name-part taxon-name-part-type="family">Cecidomyiidae</tp:taxon-name-part></tp:taxon-name>: <tp:taxon-name><tp:taxon-name-part taxon-name-part-type="subfamily">Cecidomyiinae</tp:taxon-name-part></tp:taxon-name>).</article-title><source>Annals of the Entomological Society of America</source><volume>66</volume>: <fpage>857</fpage>–<lpage>889</lpage>. <ext-link xlink:type="simple" ext-link-type="doi" xlink:href="10.1093/aesa/66.4.857">https://doi.org/10.1093/aesa/66.4.857</ext-link></mixed-citation></ref></ref-list></tp:taxon-treatment>
