# Supplementary material for: Revision of the birch-associated genus Massalongia (Diptera, Cecidomyiidae), with description of a new species from Japan and a taxonomic key to worldwide species
Source: Zookeys. 2020 Aug 11;958:1–27. doi: 10.3897/zookeys.958.54300 (PMC7434807; doi:10.3897/zookeys.958.54300)
Supplement: XML Treatment for Massalongia nakamuratetsui [file zookeys.958.54300-treatment2.xml]

<!DOCTYPE tp:taxon-treatment
  PUBLIC "-//TaxonX//DTD Taxonomic Treatment Publishing DTD v0 20100105//EN" "tax-treatment-NSO.dtd">
<tp:taxon-treatment xmlns:tp="http://www.plazi.org/taxpub"><tp:treatment-meta><kwd-group><label>Taxon classification</label><kwd><named-content xmlns:xlink="http://www.w3.org/1999/xlink" content-type="kingdom">Animalia</named-content></kwd><kwd><named-content xmlns:xlink="http://www.w3.org/1999/xlink" content-type="order">Diptera</named-content></kwd><kwd><named-content xmlns:xlink="http://www.w3.org/1999/xlink" content-type="family">Cecidomyiidae</named-content></kwd></kwd-group><mixed-citation publication-type="journal"><person-group><name><surname>Elsayed</surname><given-names>Ayman Khamis</given-names></name><name><surname>Skuhravá</surname><given-names>Marcela</given-names></name><name><surname>Ohta</surname><given-names>Kazuki</given-names></name><name><surname>Yoshida</surname><given-names>Satoshi</given-names></name><name><surname>Tokuda</surname><given-names>Makoto</given-names></name></person-group><article-title>Revision of the birch-associated genus <italic><tp:taxon-name><tp:taxon-name-part taxon-name-part-type="genus" reg="Massalongia">Massalongia</tp:taxon-name-part></tp:taxon-name></italic> (<tp:taxon-name><tp:taxon-name-part taxon-name-part-type="order">Diptera</tp:taxon-name-part></tp:taxon-name>, <tp:taxon-name><tp:taxon-name-part taxon-name-part-type="family">Cecidomyiidae</tp:taxon-name-part></tp:taxon-name>), with description of a new species from Japan and a taxonomic key to worldwide species</article-title><source>Zookeys</source><day>11</day><month>8</month><year>2020</year><volume>958</volume><fpage>1</fpage><lpage>27</lpage><pub-id pub-id-type="doi">10.3897/zookeys.958.54300</pub-id></mixed-citation></tp:treatment-meta><tp:nomenclature><tp:taxon-name><object-id xmlns:xlink="http://www.w3.org/1999/xlink" content-type="arpha" xlink:type="simple">8B4FD163-E57D-5E1A-8170-A8C244097CE9</object-id>
              <tp:taxon-name-part taxon-name-part-type="genus" reg="Massalongia">Massalongia</tp:taxon-name-part>
              <tp:taxon-name-part taxon-name-part-type="species" reg="nakamuratetsui">nakamuratetsui</tp:taxon-name-part>
              <object-id xmlns:xlink="http://www.w3.org/1999/xlink" content-type="zoobank" xlink:type="simple">http://zoobank.org/F9C25334-03BF-4BE4-8A56-8FC7BAA0F096</object-id>
            </tp:taxon-name><tp:taxon-authority>Elsayed &amp; Tokuda</tp:taxon-authority><tp:taxon-status xmlns:xlink="http://www.w3.org/1999/xlink" xlink:type="simple">sp. nov.</tp:taxon-status></tp:nomenclature><tp:treatment-sec sec-type="description" id="SECID0EDZAE"><title>Description.</title><p><italic>Head</italic> (Figs <xref ref-type="fig" rid="F2">4–9</xref>). Eyes separated on vertex by diameter of 0.0–1.25 facets. Frons with 3–9 setae (n = 9). Mouthparts: labrum with 8–10 setae (n = 9); hypopharynx with thick microtrichia on edges; labellum microtrichose, with 4–5 setae (n = 5); palpal segments consecutively longer. Antenna: scape and pedicel microtrichose and with few ventral setae on basal half; flagellomeres III–XII usually with few microtrichia concentrated on base of node; male flagellomere XII sometimes pointed apically.</p><p><italic>Thorax</italic> (Figs <xref ref-type="fig" rid="F2">10</xref>, <xref ref-type="fig" rid="F2">11</xref>). Wing 2.6–2.9 mm long in males (n = 6), 3.1–3.3 mm long in females (n = 3). Anepimeral setae 11–17 (n = 9).</p><p><italic>Female abdomen</italic> (Figs <xref ref-type="fig" rid="F3">12</xref>–<xref ref-type="fig" rid="F4">15</xref>). Tergites I–VII with few lateral setae. Ovipositor: stiff dorsal sclerite present along protrusible portion, posteriorly wider than anteriorly; protrusible portion ca. 1.3 as long as tergite VII; cerci elongated, with scattered setae lateroapically; hypoproct short.</p><p><italic>Male abdomen</italic>. Tergite VIII without posterior row of setae. Terminalia (Figs <xref ref-type="fig" rid="F4">16–18</xref>): gonostylus with blunt denticles, ventrally with cluster of short setae near base; cerci with tapered and setose apex, basal part of cerci without setae; hypoproct bilobed, narrowed after midlength; aedeagus shorter than cerci and hypoproct, cylindrical in dorsoventral view, wide basally in lateral view.</p><p><italic>Pupa</italic> (Figs <xref ref-type="fig" rid="F5">19–21</xref>). Antennal horns with short, acute, apical protuberances; 2 setose and 2 asetose lower facial papillae present; 1 asetose and 2 setose lateral facial papillae present on each side. Prothoracic spiracle, about 270 μm long, with trachea extending to tip. Abdominal terga I–VII each with 4 setose and 2 asetose dorsal papillae; terga VIII with 4 setose dorsal papillae. Abdominal terga II–VIII with 3–4 median rows of slightly wider and longer spinules than surrounding ones.</p><p><italic>Mature larva</italic> (Figs <xref ref-type="fig" rid="F6">22–24</xref>). In life, orange. Spatula short and bilobed. Dorsal papillae without setae on thoracic segments, with setae on abdominal segments. Two asetose pleural papillae on thoracic segments; 2 setose and 1 asetose pleural papillae on abdominal segments. Terminal segment with 8 papillae: 4 corniform and 4 setose.</p><fig id="F6" position="float" orientation="portrait"><object-id xmlns:xlink="http://www.w3.org/1999/xlink" content-type="doi" xlink:type="simple">10.3897/zookeys.958.54300.figures22-24</object-id><object-id xmlns:xlink="http://www.w3.org/1999/xlink" content-type="arpha" xlink:type="simple">459A55B0-9FE8-5413-874E-B58A175726A9</object-id><label>Figures 22–24.</label><caption><p>Larva of <italic><tp:taxon-name><tp:taxon-name-part taxon-name-part-type="genus" reg="Massalongia">Massalongia</tp:taxon-name-part> <tp:taxon-name-part taxon-name-part-type="species" reg="nakamuratetsui">nakamuratetsui</tp:taxon-name-part></tp:taxon-name></italic> sp. nov. <bold>22</bold> spatula <bold>23</bold> ventral view of terminal abdominal segments <bold>24</bold> dorsal view of terminal abdominal segments. Scale bars: 50 µm.</p></caption><graphic xmlns:xlink="http://www.w3.org/1999/xlink" xlink:href="zookeys-958-001-g006.jpg" position="float" orientation="portrait" xlink:type="simple" id="oo_440968.jpg"><uri content-type="original_file" xlink:type="simple">https://binary.pensoft.net/fig/440968</uri></graphic></fig></tp:treatment-sec><tp:treatment-sec sec-type="etymology" id="SECID0E42AE"><title>Etymology.</title><p>The species is named in honor of the late Japanese physician Dr. Tetsu Nakamura in recognition to his lifelong dedication to supporting poor people and his significant contributions to the development of Afghanistan. Dr. T. Nakamura was fatally shot by extremists on 4 December 2019 in Afghanistan, exactly on the date when we prepared the first draft of this paper and were considering what to name the species. In this way, we wish to immortalize his contributions to humanity.</p></tp:treatment-sec><tp:treatment-sec sec-type="type material" id="SECID0EC3AE"><title>Type material.</title><p><bold><italic>Holotype</italic></bold>. 1♂ (<abbrev xmlns:xlink="http://www.w3.org/1999/xlink" content-type="institution" xlink:title="Entomological Laboratory, Faculty of Agriculture, Kyushu University, Japan" id="ABBRID0EN3AE" xlink:type="simple">ELKU</abbrev>): Reared from larvae in bottle-like cocoons collected under <italic><tp:taxon-name><tp:taxon-name-part taxon-name-part-type="genus" reg="Betula">B.</tp:taxon-name-part> <tp:taxon-name-part taxon-name-part-type="species" reg="grossa">grossa</tp:taxon-name-part></tp:taxon-name></italic> by A. K. Elsayed on 15.xii.2018 from Mount Tara, Saga Prefecture, Japan on 15.xii.2018, emerged on 15.iii.2019. <bold><italic>Paratypes</italic></bold>. All reared from larvae in bottle-like cocoons collected under <italic><tp:taxon-name><tp:taxon-name-part taxon-name-part-type="genus" reg="Betula">B.</tp:taxon-name-part> <tp:taxon-name-part taxon-name-part-type="species" reg="grossa">grossa</tp:taxon-name-part></tp:taxon-name></italic> by A. K. Elsayed at the type locality, as follows. 3 larvae: obtained from cocoons on 15.xii.2018; 1 pupal exuviae: emerged on 23.iii.2019; 2♂, 1♀, 2 pupal exuviae: emerged on 27.iii.2019; 2♂, 2♀: emerged on 30.iii.2019; 1♂: emerged on 4.iv.2019.</p></tp:treatment-sec><tp:treatment-sec sec-type="DNA accession numbers" id="SECID0EL4AE"><title>DNA accession numbers.</title><p>LC557490–LC557493.</p></tp:treatment-sec><tp:treatment-sec sec-type="distribution" id="SECID0EQ4AE"><title>Distribution.</title><p>Japan: Kyushu Island, Saga Prefecture.</p></tp:treatment-sec><tp:treatment-sec sec-type="Gall and life history" id="SECID0EV4AE"><title>Gall and life history.</title><p><italic><tp:taxon-name><tp:taxon-name-part taxon-name-part-type="genus" reg="Massalongia">Massalongia</tp:taxon-name-part> <tp:taxon-name-part taxon-name-part-type="species" reg="nakamuratetsui">nakamuratetsui</tp:taxon-name-part></tp:taxon-name></italic> forms galls on the midveins of <italic><tp:taxon-name><tp:taxon-name-part taxon-name-part-type="genus" reg="Betula">B.</tp:taxon-name-part> <tp:taxon-name-part taxon-name-part-type="species" reg="grossa">grossa</tp:taxon-name-part></tp:taxon-name></italic> (Fig. <xref ref-type="fig" rid="F1">1</xref>). One leaf can bear several galls and some galls become fused with larvae occupying separate chambers. Galls are 1.52–3.10 mm in diameter and 6.46–18.03 mm long. Galls collected at the end of August contained white first instars. Larvae develop to second and mature larvae by the end of September. In late October, the mature larvae leave the galls to overwinter in the ground, where they spin hyaline, bottle-shaped cocoons on leaf litter (Figs <xref ref-type="fig" rid="F1">2</xref>, <xref ref-type="fig" rid="F1">3</xref>). The cocoon of <italic><tp:taxon-name><tp:taxon-name-part taxon-name-part-type="genus" reg="Massalongia">M.</tp:taxon-name-part> <tp:taxon-name-part taxon-name-part-type="species" reg="nakamuratetsui">nakamuratetsui</tp:taxon-name-part></tp:taxon-name></italic> is waterproof and does not allow water to reach the overwintering larva (Suppl. material <xref ref-type="supplementary-material" rid="S1">1</xref>: Video S1). Adults emerge between the end of March and the beginning of April.</p></tp:treatment-sec><tp:treatment-sec sec-type="remarks" id="SECID0EM6AE"><title>Remarks.</title><p><italic><tp:taxon-name><tp:taxon-name-part taxon-name-part-type="genus" reg="Massalongia">Massalongia</tp:taxon-name-part> <tp:taxon-name-part taxon-name-part-type="species" reg="nakamuratetsui">nakamuratetsui</tp:taxon-name-part></tp:taxon-name></italic> is most similar to <italic><tp:taxon-name><tp:taxon-name-part taxon-name-part-type="genus" reg="Massalongia">M.</tp:taxon-name-part> <tp:taxon-name-part taxon-name-part-type="species" reg="papyriferae">papyriferae</tp:taxon-name-part></tp:taxon-name></italic>, sharing a bilobed sternal spatula, four setose and four coniform larval terminal papillae, gonostyli ending with blunt denticles and bilobed male hypoproct (<xref ref-type="bibr" rid="B13">Gagné 1967</xref>, <xref ref-type="bibr" rid="B14">1973</xref>). They can be separated as follows: anterior lobes of spatula are directed anteriorly in <italic><tp:taxon-name><tp:taxon-name-part taxon-name-part-type="genus" reg="Massalongia">M.</tp:taxon-name-part> <tp:taxon-name-part taxon-name-part-type="species" reg="nakamuratetsui">nakamuratetsui</tp:taxon-name-part></tp:taxon-name></italic>, but curved toward each other in <italic><tp:taxon-name><tp:taxon-name-part taxon-name-part-type="genus" reg="Massalongia">M.</tp:taxon-name-part> <tp:taxon-name-part taxon-name-part-type="species" reg="papyriferae">papyriferae</tp:taxon-name-part></tp:taxon-name></italic>; gonostylus is less curved distally in <italic><tp:taxon-name><tp:taxon-name-part taxon-name-part-type="genus" reg="Massalongia">M.</tp:taxon-name-part> <tp:taxon-name-part taxon-name-part-type="species" reg="nakamuratetsui">nakamuratetsui</tp:taxon-name-part></tp:taxon-name></italic> compared to <italic><tp:taxon-name><tp:taxon-name-part taxon-name-part-type="genus" reg="Massalongia">M.</tp:taxon-name-part> <tp:taxon-name-part taxon-name-part-type="species" reg="papyriferae">papyriferae</tp:taxon-name-part></tp:taxon-name></italic>; ovipositor has dorsal pigmentation along the protrusible portion in <italic><tp:taxon-name><tp:taxon-name-part taxon-name-part-type="genus" reg="Massalongia">M.</tp:taxon-name-part> <tp:taxon-name-part taxon-name-part-type="species" reg="nakamuratetsui">nakamuratetsui</tp:taxon-name-part></tp:taxon-name></italic>, but only on the distal two thirds in <italic><tp:taxon-name><tp:taxon-name-part taxon-name-part-type="genus" reg="Massalongia">M.</tp:taxon-name-part> <tp:taxon-name-part taxon-name-part-type="species" reg="papyriferae">papyriferae</tp:taxon-name-part></tp:taxon-name></italic>.</p></tp:treatment-sec><tp:treatment-sec><!--Section generated to contain objects referenced in tp:taxon-treatment.--><fig id="F2" position="float" orientation="portrait"><object-id xmlns:xlink="http://www.w3.org/1999/xlink" content-type="doi" xlink:type="simple">10.3897/zookeys.958.54300.figures4-11</object-id><object-id xmlns:xlink="http://www.w3.org/1999/xlink" content-type="arpha" xlink:type="simple">A3E4877F-DC1D-5B23-A42D-FFBFEF0E34ED</object-id><label>Figures 4–11.</label><caption><p><italic><tp:taxon-name><tp:taxon-name-part taxon-name-part-type="genus" reg="Massalongia">Massalongia</tp:taxon-name-part> <tp:taxon-name-part taxon-name-part-type="species" reg="nakamuratetsui">nakamuratetsui</tp:taxon-name-part></tp:taxon-name></italic> sp. nov. <bold>4</bold> head <bold>5</bold> ventral view of mouthparts <bold>6</bold> female antenna <bold>7</bold> male antenna <bold>8</bold> dorsal view of female flagellomere V. <bold>9</bold> dorsal view of male flagellomere V. <bold>10</bold> wing <bold>11</bold> tarsomere V and acromere. Scale bars: 50 µm.</p></caption><graphic xmlns:xlink="http://www.w3.org/1999/xlink" xlink:href="zookeys-958-001-g002.jpg" position="float" orientation="portrait" xlink:type="simple" id="oo_440964.jpg"><uri content-type="original_file" xlink:type="simple">https://binary.pensoft.net/fig/440964</uri></graphic></fig><fig id="F3" position="float" orientation="portrait"><object-id xmlns:xlink="http://www.w3.org/1999/xlink" content-type="doi" xlink:type="simple">10.3897/zookeys.958.54300.figures12-13</object-id><object-id xmlns:xlink="http://www.w3.org/1999/xlink" content-type="arpha" xlink:type="simple">E25CC421-2900-5C1D-AA8E-050F51640DEE</object-id><label>Figures 12–13.</label><caption><p>Terminal part of female abdomen of <italic><tp:taxon-name><tp:taxon-name-part taxon-name-part-type="genus" reg="Massalongia">Massalongia</tp:taxon-name-part> <tp:taxon-name-part taxon-name-part-type="species" reg="nakamuratetsui">nakamuratetsui</tp:taxon-name-part></tp:taxon-name></italic> sp. nov. <bold>12</bold> dorso-lateral view <bold>13</bold> ventro-lateral view. Scale bars: 50 µm.</p></caption><graphic xmlns:xlink="http://www.w3.org/1999/xlink" xlink:href="zookeys-958-001-g003.jpg" position="float" orientation="portrait" xlink:type="simple" id="oo_440965.jpg"><uri content-type="original_file" xlink:type="simple">https://binary.pensoft.net/fig/440965</uri></graphic></fig><fig id="F4" position="float" orientation="portrait"><object-id xmlns:xlink="http://www.w3.org/1999/xlink" content-type="doi" xlink:type="simple">10.3897/zookeys.958.54300.figures14-18</object-id><object-id xmlns:xlink="http://www.w3.org/1999/xlink" content-type="arpha" xlink:type="simple">7D1DFD58-9168-5B3B-9BB4-906A13B79216</object-id><label>Figures 14–18.</label><caption><p><italic><tp:taxon-name><tp:taxon-name-part taxon-name-part-type="genus" reg="Massalongia">Massalongia</tp:taxon-name-part> <tp:taxon-name-part taxon-name-part-type="species" reg="nakamuratetsui">nakamuratetsui</tp:taxon-name-part></tp:taxon-name></italic> sp. nov. <bold>14</bold> terminal part of female abdomen (arrow indicate the dorsal sclerite on the protrusible portion) <bold>15</bold> protrusible portion of ovipositor <bold>16</bold> male terminalia <bold>17</bold> ventral view of gonostylus <bold>18</bold> ventral view of male hypoproct. Scale bars: 50 µm.</p></caption><graphic xmlns:xlink="http://www.w3.org/1999/xlink" xlink:href="zookeys-958-001-g004.jpg" position="float" orientation="portrait" xlink:type="simple" id="oo_440966.jpg"><uri content-type="original_file" xlink:type="simple">https://binary.pensoft.net/fig/440966</uri></graphic></fig><fig id="F5" position="float" orientation="portrait"><object-id xmlns:xlink="http://www.w3.org/1999/xlink" content-type="doi" xlink:type="simple">10.3897/zookeys.958.54300.figures19-21</object-id><object-id xmlns:xlink="http://www.w3.org/1999/xlink" content-type="arpha" xlink:type="simple">55C58070-2227-520F-AA62-A30DB3B50C29</object-id><label>Figures 19–21.</label><caption><p>Pupa of <italic><tp:taxon-name><tp:taxon-name-part taxon-name-part-type="genus" reg="Massalongia">Massalongia</tp:taxon-name-part> <tp:taxon-name-part taxon-name-part-type="species" reg="nakamuratetsui">nakamuratetsui</tp:taxon-name-part></tp:taxon-name></italic> sp. nov. <bold>19</bold> ventral view of head <bold>20</bold> prothoracic spiracle <bold>21</bold> dorsal view of terminal part of abdomen (arrows indicate dorsal spines). Scale bars: 50 µm.</p></caption><graphic xmlns:xlink="http://www.w3.org/1999/xlink" xlink:href="zookeys-958-001-g005.jpg" position="float" orientation="portrait" xlink:type="simple" id="oo_440967.jpg"><uri content-type="original_file" xlink:type="simple">https://binary.pensoft.net/fig/440967</uri></graphic></fig><fig id="F1" position="float" orientation="portrait"><object-id xmlns:xlink="http://www.w3.org/1999/xlink" content-type="doi" xlink:type="simple">10.3897/zookeys.958.54300.figures1-3</object-id><object-id xmlns:xlink="http://www.w3.org/1999/xlink" content-type="arpha" xlink:type="simple">7E071AED-31E0-57AD-8ACE-A9867E22BF1A</object-id><label>Figures 1–3.</label><caption><p><italic><tp:taxon-name><tp:taxon-name-part taxon-name-part-type="genus" reg="Massalongia">Massalongia</tp:taxon-name-part> <tp:taxon-name-part taxon-name-part-type="species" reg="nakamuratetsui">nakamuratetsui</tp:taxon-name-part></tp:taxon-name></italic> sp. nov. <bold>1</bold> leaf galls (red arrows) on <italic><tp:taxon-name><tp:taxon-name-part taxon-name-part-type="genus" reg="Betula">B.</tp:taxon-name-part> <tp:taxon-name-part taxon-name-part-type="species" reg="grossa">grossa</tp:taxon-name-part></tp:taxon-name></italic><bold>2</bold> overwintering larva in cocoon on leaf litter <bold>3</bold> bottle-shaped cocoon.</p></caption><graphic xmlns:xlink="http://www.w3.org/1999/xlink" xlink:href="zookeys-958-001-g001.jpg" position="float" orientation="portrait" xlink:type="simple" id="oo_440963.jpg"><uri content-type="original_file" xlink:type="simple">https://binary.pensoft.net/fig/440963</uri></graphic></fig><supplementary-material xmlns:xlink="http://www.w3.org/1999/xlink" id="S1" position="float" orientation="portrait" xlink:type="simple"><object-id content-type="doi" xlink:type="simple">10.3897/zookeys.958.54300.suppl1</object-id><object-id content-type="arpha" xlink:type="simple">6B3112CE-7DA6-509E-B55F-96BF3550A6B4</object-id><label>Supplementary material 1</label><caption><p>Video S1</p></caption><statement content-type="dataType"><label>Data type</label><p>multimedia</p></statement><media xlink:href="zookeys-958-001-s001.mp4" mimetype="video" mime-subtype="mp4" position="float" orientation="portrait" xlink:type="simple" id="oo_440979.mp4"><uri content-type="original_file" xlink:type="simple">https://binary.pensoft.net/file/440979</uri></media><permissions><license xlink:type="simple"><license-p>This dataset is made available under the Open Database License (http://opendatacommons.org/licenses/odbl/1.0/). The Open Database License (ODbL) is a license agreement intended to allow users to freely share, modify, and use this Dataset while maintaining this same freedom for others, provided that the original source and author(s) are credited.</license-p></license></permissions><attrib specific-use="authors">Ayman Khamis Elsayed, Marcela Skuhravá, Kazuki Ohta, Satoshi Yoshida, Makoto Tokuda</attrib></supplementary-material></tp:treatment-sec><ref-list><ref id="B13"><mixed-citation xmlns:xlink="http://www.w3.org/1999/xlink" xlink:type="simple"><person-group><name name-style="western"><surname>Gagné</surname><given-names>RJ</given-names></name></person-group> (<year>1967</year>) <article-title>The genus <italic><tp:taxon-name><tp:taxon-name-part taxon-name-part-type="genus">Oligotrophus</tp:taxon-name-part></tp:taxon-name></italic> Latreille (<tp:taxon-name><tp:taxon-name-part taxon-name-part-type="order">Diptera</tp:taxon-name-part></tp:taxon-name>: <tp:taxon-name><tp:taxon-name-part taxon-name-part-type="family">Cecidomyiidae</tp:taxon-name-part></tp:taxon-name>) in North America and a new species injurious to <italic><tp:taxon-name><tp:taxon-name-part taxon-name-part-type="genus">Betula</tp:taxon-name-part> <tp:taxon-name-part taxon-name-part-type="species">papyrifera</tp:taxon-name-part></tp:taxon-name></italic> Marsh.</article-title><source>Entomological News</source><volume>78</volume>: <fpage>129</fpage>–<lpage>134</lpage>.</mixed-citation></ref><ref id="B14"><mixed-citation xmlns:xlink="http://www.w3.org/1999/xlink" xlink:type="simple"><person-group><name name-style="western"><surname>Gagné</surname><given-names>RJ</given-names></name></person-group> (<year>1973</year>) <article-title>A generic synopsis of the Nearctic <tp:taxon-name><tp:taxon-name-part taxon-name-part-type="supertribe">Cecidomyiidi</tp:taxon-name-part></tp:taxon-name> (<tp:taxon-name><tp:taxon-name-part taxon-name-part-type="order">Diptera</tp:taxon-name-part></tp:taxon-name>: <tp:taxon-name><tp:taxon-name-part taxon-name-part-type="family">Cecidomyiidae</tp:taxon-name-part></tp:taxon-name>: <tp:taxon-name><tp:taxon-name-part taxon-name-part-type="subfamily">Cecidomyiinae</tp:taxon-name-part></tp:taxon-name>).</article-title><source>Annals of the Entomological Society of America</source><volume>66</volume>: <fpage>857</fpage>–<lpage>889</lpage>. <ext-link xlink:type="simple" ext-link-type="doi" xlink:href="10.1093/aesa/66.4.857">https://doi.org/10.1093/aesa/66.4.857</ext-link></mixed-citation></ref></ref-list></tp:taxon-treatment>
