# Supplementary material for: Revision of the birch-associated genus Massalongia (Diptera, Cecidomyiidae), with description of a new species from Japan and a taxonomic key to worldwide species
Source: Zookeys. 2020 Aug 11;958:1–27. doi: 10.3897/zookeys.958.54300 (PMC7434807; doi:10.3897/zookeys.958.54300)
Supplement: XML Treatment for Massalongia bachmaieri [file zookeys.958.54300-treatment3.xml]

<!DOCTYPE tp:taxon-treatment
  PUBLIC "-//TaxonX//DTD Taxonomic Treatment Publishing DTD v0 20100105//EN" "tax-treatment-NSO.dtd">
<tp:taxon-treatment xmlns:tp="http://www.plazi.org/taxpub"><tp:treatment-meta><kwd-group><label>Taxon classification</label><kwd><named-content xmlns:xlink="http://www.w3.org/1999/xlink" content-type="kingdom">Animalia</named-content></kwd><kwd><named-content xmlns:xlink="http://www.w3.org/1999/xlink" content-type="order">Diptera</named-content></kwd><kwd><named-content xmlns:xlink="http://www.w3.org/1999/xlink" content-type="family">Cecidomyiidae</named-content></kwd></kwd-group><mixed-citation publication-type="journal"><person-group><name><surname>Elsayed</surname><given-names>Ayman Khamis</given-names></name><name><surname>Skuhravá</surname><given-names>Marcela</given-names></name><name><surname>Ohta</surname><given-names>Kazuki</given-names></name><name><surname>Yoshida</surname><given-names>Satoshi</given-names></name><name><surname>Tokuda</surname><given-names>Makoto</given-names></name></person-group><article-title>Revision of the birch-associated genus <italic><tp:taxon-name><tp:taxon-name-part taxon-name-part-type="genus" reg="Massalongia">Massalongia</tp:taxon-name-part></tp:taxon-name></italic> (<tp:taxon-name><tp:taxon-name-part taxon-name-part-type="order">Diptera</tp:taxon-name-part></tp:taxon-name>, <tp:taxon-name><tp:taxon-name-part taxon-name-part-type="family">Cecidomyiidae</tp:taxon-name-part></tp:taxon-name>), with description of a new species from Japan and a taxonomic key to worldwide species</article-title><source>Zookeys</source><day>11</day><month>8</month><year>2020</year><volume>958</volume><fpage>1</fpage><lpage>27</lpage><pub-id pub-id-type="doi">10.3897/zookeys.958.54300</pub-id></mixed-citation></tp:treatment-meta><tp:nomenclature><tp:taxon-name><object-id xmlns:xlink="http://www.w3.org/1999/xlink" content-type="arpha" xlink:type="simple">78ED4129-D052-5C7B-8EC9-FAED86F2159C</object-id>
              <tp:taxon-name-part taxon-name-part-type="genus" reg="Massalongia">Massalongia</tp:taxon-name-part>
              <tp:taxon-name-part taxon-name-part-type="species" reg="bachmaieri">bachmaieri</tp:taxon-name-part>
            </tp:taxon-name><tp:taxon-authority>Möhn, 1958</tp:taxon-authority></tp:nomenclature><tp:treatment-sec sec-type="description" id="SECID0EWDAG"><title>Description.</title><p><italic>Head</italic> (Figs <xref ref-type="fig" rid="F7">25–27</xref>). Eyes separated on vertex by diameter of 0.0–1.5 facets. Frons with 3–9 setae (n = 6). Mouthparts: labrum with 8–17 short setae (n = 9), hypopharynx pointed, mostly microtrichose; labellum with 4–5 stout setae (n = 5) laterally. Antenna: scape and pedicel with few ventral setae.</p><p><italic>Thorax</italic> (Figs <xref ref-type="fig" rid="F7">28</xref>, <xref ref-type="fig" rid="F7">29</xref>). Wing 2.10–2.25 mm long in males (n = 4), 2.10–2.30 mm long in females (n = 4). Anepimeral setae 3–6 (n = 6).</p><fig id="F7" position="float" orientation="portrait"><object-id xmlns:xlink="http://www.w3.org/1999/xlink" content-type="doi" xlink:type="simple">10.3897/zookeys.958.54300.figures25-29</object-id><object-id xmlns:xlink="http://www.w3.org/1999/xlink" content-type="arpha" xlink:type="simple">C2EDADD2-79F0-5E98-B367-44EDD222C9A7</object-id><label>Figures 25–29.</label><caption><p><italic><tp:taxon-name><tp:taxon-name-part taxon-name-part-type="genus" reg="Massalongia">Massalongia</tp:taxon-name-part> <tp:taxon-name-part taxon-name-part-type="species" reg="bachmaieri">bachmaieri</tp:taxon-name-part></tp:taxon-name></italic>. <bold>25</bold> ventral view of mouthparts <bold>26</bold> ventral view of female flagellomere V. <bold>27</bold> ventral view of male flagellomere III <bold>28</bold> wing <bold>29</bold> tarsomere V and acromere. Scale bars: 50 µm.</p></caption><graphic xmlns:xlink="http://www.w3.org/1999/xlink" xlink:href="zookeys-958-001-g007.jpg" position="float" orientation="portrait" xlink:type="simple" id="oo_440969.jpg"><uri content-type="original_file" xlink:type="simple">https://binary.pensoft.net/fig/440969</uri></graphic></fig><p><italic>Female abdomen</italic> (Figs <xref ref-type="fig" rid="F8">30–32</xref>). Ovipositor: protrusible portion ca. 1.2 as long as tergite VII, with dorsal sclerite on posterior 2 thirds; cerci elongate-ovoid, with dorsal setae on base, and scattered setae apically.</p><fig id="F8" position="float" orientation="portrait"><object-id xmlns:xlink="http://www.w3.org/1999/xlink" content-type="doi" xlink:type="simple">10.3897/zookeys.958.54300.figures30-32</object-id><object-id xmlns:xlink="http://www.w3.org/1999/xlink" content-type="arpha" xlink:type="simple">03781ED6-4B1E-5C4F-B3BE-E4F128E7AD9B</object-id><label>Figures 30–32.</label><caption><p><italic><tp:taxon-name><tp:taxon-name-part taxon-name-part-type="genus" reg="Massalongia">Massalongia</tp:taxon-name-part> <tp:taxon-name-part taxon-name-part-type="species" reg="bachmaieri">bachmaieri.</tp:taxon-name-part></tp:taxon-name></italic><bold>30–31</bold> terminal part of female abdomen (arrow in Fig. <xref ref-type="fig" rid="F8">31</xref> indicate the dorsal sclerite on the protrusible portion) <bold>32</bold> protrusible portion of ovipositor. Scale bars: 50 µm.</p></caption><graphic xmlns:xlink="http://www.w3.org/1999/xlink" xlink:href="zookeys-958-001-g008.jpg" position="float" orientation="portrait" xlink:type="simple" id="oo_440970.jpg"><uri content-type="original_file" xlink:type="simple">https://binary.pensoft.net/fig/440970</uri></graphic></fig><p><italic>Male abdomen</italic>. Tergite VIII with posterior row of setae. Terminalia (Figs <xref ref-type="fig" rid="F9">33–35</xref>): gonostylus with pointed denticles; cerci base with setae; cerci with setae on apical margin; hypoproct entire, slightly notched, narrowed after basal third; aedeagus shorter than cerci and hypoproct, cylindrical in dorsoventral view, wide basally in lateral view.</p><fig id="F9" position="float" orientation="portrait"><object-id xmlns:xlink="http://www.w3.org/1999/xlink" content-type="doi" xlink:type="simple">10.3897/zookeys.958.54300.figures33-35</object-id><object-id xmlns:xlink="http://www.w3.org/1999/xlink" content-type="arpha" xlink:type="simple">331D3838-04B2-5AE9-8F68-3EEEA881B8B4</object-id><label>Figures 33–35.</label><caption><p><italic><tp:taxon-name><tp:taxon-name-part taxon-name-part-type="genus" reg="Massalongia">Massalongia</tp:taxon-name-part> <tp:taxon-name-part taxon-name-part-type="species" reg="bachmaieri">bachmaieri</tp:taxon-name-part></tp:taxon-name></italic>. <bold>33</bold> male terminalia <bold>34</bold> ventral view of gonostylus <bold>35</bold> ventral view of male hypoproct and aedeagus. Scale bars: 50 µm.</p></caption><graphic xmlns:xlink="http://www.w3.org/1999/xlink" xlink:href="zookeys-958-001-g009.jpg" position="float" orientation="portrait" xlink:type="simple" id="oo_440971.jpg"><uri content-type="original_file" xlink:type="simple">https://binary.pensoft.net/fig/440971</uri></graphic></fig><p><italic>Pupa</italic> (Figs <xref ref-type="fig" rid="F10">36–38</xref>). Head and thorax of exuviae slightly pigmented; abdomen not pigmented. Antennal horns with short, acute, apical protuberances. Two setose lower facial papillae present; 1 asetose and 1 setose lateral facial papillae present on each side. Prothoracic spiracle long, ca. 210 μm, with trachea extending to just before tip. Abdominal segment VIII with 2 setose dorsal papillae. Abdominal terga II–VIII with 2–3 median rows of wider and longer spinules than surrounding ones.</p><fig id="F10" position="float" orientation="portrait"><object-id xmlns:xlink="http://www.w3.org/1999/xlink" content-type="doi" xlink:type="simple">10.3897/zookeys.958.54300.figures36-38</object-id><object-id xmlns:xlink="http://www.w3.org/1999/xlink" content-type="arpha" xlink:type="simple">73BD7638-A675-576C-B516-57FE58088EE7</object-id><label>Figures 36–38.</label><caption><p>Pupa of <italic><tp:taxon-name><tp:taxon-name-part taxon-name-part-type="genus" reg="Massalongia">Massalongia</tp:taxon-name-part> <tp:taxon-name-part taxon-name-part-type="species" reg="bachmaieri">bachmaieri</tp:taxon-name-part></tp:taxon-name></italic>. <bold>36</bold> ventral view of head <bold>37</bold> prothoracic spiracle <bold>38</bold> dorsal view of terminal part of abdomen (arrows indicate dorsal spines). Scale bars: 50 µm.</p></caption><graphic xmlns:xlink="http://www.w3.org/1999/xlink" xlink:href="zookeys-958-001-g010.jpg" position="float" orientation="portrait" xlink:type="simple" id="oo_440972.jpg"><uri content-type="original_file" xlink:type="simple">https://binary.pensoft.net/fig/440972</uri></graphic></fig><p><italic>Mature larva</italic> (Figs <xref ref-type="fig" rid="F11">39–41</xref>). Orange to red (Bachimaier 1965). Spatula absent. Terminal segment with 6 papillae: 2 tiny corniform and 4 setose papillae.</p><fig id="F11" position="float" orientation="portrait"><object-id xmlns:xlink="http://www.w3.org/1999/xlink" content-type="doi" xlink:type="simple">10.3897/zookeys.958.54300.figures39-41</object-id><object-id xmlns:xlink="http://www.w3.org/1999/xlink" content-type="arpha" xlink:type="simple">218A8F96-BF40-5044-A861-E3C36EAE37A1</object-id><label>Figures 39–41.</label><caption><p>Larva of <italic><tp:taxon-name><tp:taxon-name-part taxon-name-part-type="genus" reg="Massalongia">Massalongia</tp:taxon-name-part> <tp:taxon-name-part taxon-name-part-type="species" reg="bachmaieri">bachmaieri</tp:taxon-name-part></tp:taxon-name></italic>. <bold>39</bold> ventral view of prothoracic segment <bold>40</bold> ventral view of terminal abdominal segments <bold>41</bold> dorsal view of terminal abdominal segments. Scale bars: 50 µm.</p></caption><graphic xmlns:xlink="http://www.w3.org/1999/xlink" xlink:href="zookeys-958-001-g011.jpg" position="float" orientation="portrait" xlink:type="simple" id="oo_440973.jpg"><uri content-type="original_file" xlink:type="simple">https://binary.pensoft.net/fig/440973</uri></graphic></fig></tp:treatment-sec><tp:treatment-sec sec-type="material" id="SECID0EKKAG"><title>Material examined.</title><p><italic>Lectotype</italic>. 1♂ (<named-content xmlns:xlink="http://www.w3.org/1999/xlink" content-type="dwc:institutional_code" xlink:type="simple">SMNS</named-content>): obtained from Möhn collection Nr. 1205. <italic>Paralectotypes</italic>. 8 larvae collected on 10.iv.1954 from leaf galls on <italic><tp:taxon-name><tp:taxon-name-part taxon-name-part-type="genus" reg="Betula">B.</tp:taxon-name-part> <tp:taxon-name-part taxon-name-part-type="species" reg="nana">nana</tp:taxon-name-part></tp:taxon-name></italic>, Bernrieder Filz; 3♂, 4♀, 2 pupal exuviae in Möhn collection Nr. 1205.</p></tp:treatment-sec><tp:treatment-sec sec-type="distribution" id="SECID0EELAG"><title>Distribution.</title><p>Europe: Germany and Russia (<xref ref-type="bibr" rid="B12">Gagné and Jaschhof 2017</xref>).</p></tp:treatment-sec><tp:treatment-sec sec-type="Gall and life history" id="SECID0EOLAG"><title>Gall and life history.</title><p><italic><tp:taxon-name><tp:taxon-name-part taxon-name-part-type="genus" reg="Massalongia">Massalongia</tp:taxon-name-part> <tp:taxon-name-part taxon-name-part-type="species" reg="bachmaieri">bachmaieri</tp:taxon-name-part></tp:taxon-name></italic> induces parenchymal leaf galls on <italic><tp:taxon-name><tp:taxon-name-part taxon-name-part-type="genus" reg="Betula">B.</tp:taxon-name-part> <tp:taxon-name-part taxon-name-part-type="species" reg="nana">nana</tp:taxon-name-part></tp:taxon-name></italic> (Fig. <xref ref-type="fig" rid="F12">42</xref>). Mature larvae leave the galls and drop to the ground in mid to late October. They overwinter in cocoons that are spun on the fallen leaves. This species has one generation a year (<xref ref-type="bibr" rid="B26">Möhn 1958</xref>; Bachimaier 1965).</p><fig id="F12" position="float" orientation="portrait"><object-id xmlns:xlink="http://www.w3.org/1999/xlink" content-type="doi" xlink:type="simple">10.3897/zookeys.958.54300.figure42</object-id><object-id xmlns:xlink="http://www.w3.org/1999/xlink" content-type="arpha" xlink:type="simple">50D72D8C-59F5-591A-AF2A-5F8C1A149B18</object-id><label>Figure 42.</label><caption><p>Ethanol-preserved leaf gall of <italic><tp:taxon-name><tp:taxon-name-part taxon-name-part-type="genus" reg="Massalongia">Massalongia</tp:taxon-name-part> <tp:taxon-name-part taxon-name-part-type="species" reg="bachmaieri">bachmaieri</tp:taxon-name-part></tp:taxon-name></italic> on <italic><tp:taxon-name><tp:taxon-name-part taxon-name-part-type="genus" reg="Betula">B.</tp:taxon-name-part> <tp:taxon-name-part taxon-name-part-type="species" reg="nana">nana</tp:taxon-name-part></tp:taxon-name></italic>.</p></caption><graphic xmlns:xlink="http://www.w3.org/1999/xlink" xlink:href="zookeys-958-001-g012.jpg" position="float" orientation="portrait" xlink:type="simple" id="oo_440974.jpg"><uri content-type="original_file" xlink:type="simple">https://binary.pensoft.net/fig/440974</uri></graphic></fig></tp:treatment-sec><tp:treatment-sec sec-type="remarks" id="SECID0EVNAG"><title>Remarks.</title><p><xref ref-type="bibr" rid="B26">Möhn (1958)</xref> designated a male specimen as a holotype of <italic><tp:taxon-name><tp:taxon-name-part taxon-name-part-type="genus" reg="Massalongia">M.</tp:taxon-name-part> <tp:taxon-name-part taxon-name-part-type="species" reg="bachmaieri">bachmaieri</tp:taxon-name-part></tp:taxon-name></italic> and two males and a female as paratypes. When we requested the types for this study, we found that all specimens deposited in <named-content xmlns:xlink="http://www.w3.org/1999/xlink" content-type="dwc:institutional_code" xlink:type="simple">SMNS</named-content> were preserved in alcohol. Möhn probably prepared his illustrations of the species from temporary slide mounts and then put the specimens back in alcohol with the others. Because it was not possible to determine Möhn’s holotype and paratypes among these ethanol-preserved specimens, we designated a lectotype and paralectotypes from the permeant slide-mounted specimens we prepared.</p><p>Adults of <italic><tp:taxon-name><tp:taxon-name-part taxon-name-part-type="genus" reg="Massalongia">M.</tp:taxon-name-part> <tp:taxon-name-part taxon-name-part-type="species" reg="bachmaieri">bachmaieri</tp:taxon-name-part></tp:taxon-name></italic> are morphologically most similar to <italic><tp:taxon-name><tp:taxon-name-part taxon-name-part-type="genus" reg="Massalongia">M.</tp:taxon-name-part> <tp:taxon-name-part taxon-name-part-type="species" reg="altaica">altaica</tp:taxon-name-part></tp:taxon-name></italic>. See more under <italic><tp:taxon-name><tp:taxon-name-part taxon-name-part-type="genus" reg="Massalongia">M.</tp:taxon-name-part> <tp:taxon-name-part taxon-name-part-type="species" reg="altaica">altaica</tp:taxon-name-part></tp:taxon-name></italic> below.</p></tp:treatment-sec><ref-list><ref id="B12"><mixed-citation xmlns:xlink="http://www.w3.org/1999/xlink" xlink:type="simple"><person-group><name name-style="western"><surname>Gagné</surname><given-names>RJ</given-names></name><name name-style="western"><surname>Jaschhof</surname><given-names>M</given-names></name></person-group> (<year>2017</year>) A Catalog of the <tp:taxon-name><tp:taxon-name-part taxon-name-part-type="family">Cecidomyiidae</tp:taxon-name-part></tp:taxon-name> (<tp:taxon-name><tp:taxon-name-part taxon-name-part-type="order">Diptera</tp:taxon-name-part></tp:taxon-name>) of the World. Fourth Edition. Digital version, 762 pp. <ext-link xlink:type="simple" ext-link-type="uri" xlink:href="https://www.ars.usda.gov/ARSUserFiles/80420580/Gagne_2017_World_Cat_4th_ed.pdf">https://www.ars.usda.gov/ARSUserFiles/80420580/Gagne_2017_World_Cat_4th_ed.pdf</ext-link> Accessed on: 2020-5-14.</mixed-citation></ref><ref id="B26"><mixed-citation xmlns:xlink="http://www.w3.org/1999/xlink" xlink:type="simple"><person-group><name name-style="western"><surname>Möhn</surname><given-names>E</given-names></name></person-group> (<year>1958</year>) <article-title>Neue paläarktische Gallmücken-Arten I. (<tp:taxon-name><tp:taxon-name-part taxon-name-part-type="order">Diptera</tp:taxon-name-part></tp:taxon-name>, <tp:taxon-name><tp:taxon-name-part taxon-name-part-type="family">Itonididae</tp:taxon-name-part></tp:taxon-name>).</article-title><source>Stuttgarter Beiträge zur Naturkunde</source><volume>17</volume>: <fpage>1</fpage>–<lpage>8</lpage>.</mixed-citation></ref></ref-list></tp:taxon-treatment>
