# Supplementary material for: Revision of the birch-associated genus Massalongia (Diptera, Cecidomyiidae), with description of a new species from Japan and a taxonomic key to worldwide species
Source: Zookeys. 2020 Aug 11;958:1–27. doi: 10.3897/zookeys.958.54300 (PMC7434807; doi:10.3897/zookeys.958.54300)
Supplement: XML Treatment for Massalongia betulifolia [file zookeys.958.54300-treatment4.xml]

<!DOCTYPE tp:taxon-treatment
  PUBLIC "-//TaxonX//DTD Taxonomic Treatment Publishing DTD v0 20100105//EN" "tax-treatment-NSO.dtd">
<tp:taxon-treatment xmlns:tp="http://www.plazi.org/taxpub"><tp:treatment-meta><kwd-group><label>Taxon classification</label><kwd><named-content xmlns:xlink="http://www.w3.org/1999/xlink" content-type="kingdom">Animalia</named-content></kwd><kwd><named-content xmlns:xlink="http://www.w3.org/1999/xlink" content-type="order">Diptera</named-content></kwd><kwd><named-content xmlns:xlink="http://www.w3.org/1999/xlink" content-type="family">Cecidomyiidae</named-content></kwd></kwd-group><mixed-citation publication-type="journal"><person-group><name><surname>Elsayed</surname><given-names>Ayman Khamis</given-names></name><name><surname>Skuhravá</surname><given-names>Marcela</given-names></name><name><surname>Ohta</surname><given-names>Kazuki</given-names></name><name><surname>Yoshida</surname><given-names>Satoshi</given-names></name><name><surname>Tokuda</surname><given-names>Makoto</given-names></name></person-group><article-title>Revision of the birch-associated genus <italic><tp:taxon-name><tp:taxon-name-part taxon-name-part-type="genus" reg="Massalongia">Massalongia</tp:taxon-name-part></tp:taxon-name></italic> (<tp:taxon-name><tp:taxon-name-part taxon-name-part-type="order">Diptera</tp:taxon-name-part></tp:taxon-name>, <tp:taxon-name><tp:taxon-name-part taxon-name-part-type="family">Cecidomyiidae</tp:taxon-name-part></tp:taxon-name>), with description of a new species from Japan and a taxonomic key to worldwide species</article-title><source>Zookeys</source><day>11</day><month>8</month><year>2020</year><volume>958</volume><fpage>1</fpage><lpage>27</lpage><pub-id pub-id-type="doi">10.3897/zookeys.958.54300</pub-id></mixed-citation></tp:treatment-meta><tp:nomenclature><tp:taxon-name><object-id xmlns:xlink="http://www.w3.org/1999/xlink" content-type="arpha" xlink:type="simple">82DFBD0D-FE30-5902-B7B0-A0D4E7A6D34D</object-id>
              <tp:taxon-name-part taxon-name-part-type="genus" reg="Massalongia">Massalongia</tp:taxon-name-part>
              <tp:taxon-name-part taxon-name-part-type="species" reg="betulifolia">betulifolia</tp:taxon-name-part>
            </tp:taxon-name><tp:taxon-authority>Harris, 1974</tp:taxon-authority></tp:nomenclature><tp:treatment-sec sec-type="description" id="SECID0EVQAG"><title>Description.</title><p><italic>Head</italic> (Figs <xref ref-type="fig" rid="F13">43–45</xref>). Eyes separated on vertex by diameter of 0.5–1.25 facets. Frons with 7–12 setae (n = 5). Mouthparts: labrum with 6–11 short setae (n = 5), hypopharynx pointed, covered with thick microtrichia; labellum with 5–8 stout setae (n = 4) laterally. Antenna: scape and pedicel with few ventral setae on basal third of segment.</p><p><italic>Thorax</italic> (Figs <xref ref-type="fig" rid="F13">46</xref>, <xref ref-type="fig" rid="F13">47</xref>). Wing 2.8–3.0 mm long in males (n = 2), 3.1–3.2 mm in females (n = 2). Anepimeral setae 6–10 (n = 6).</p><fig id="F13" position="float" orientation="portrait"><object-id xmlns:xlink="http://www.w3.org/1999/xlink" content-type="doi" xlink:type="simple">10.3897/zookeys.958.54300.figures43-47</object-id><object-id xmlns:xlink="http://www.w3.org/1999/xlink" content-type="arpha" xlink:type="simple">4F0683F2-B4A0-54FA-AD3B-D9ADC2FB32DE</object-id><label>Figures 43–47.</label><caption><p><italic><tp:taxon-name><tp:taxon-name-part taxon-name-part-type="genus" reg="Massalongia">Massalongia</tp:taxon-name-part> <tp:taxon-name-part taxon-name-part-type="species" reg="betulifolia">betulifolia</tp:taxon-name-part></tp:taxon-name></italic>. <bold>43</bold> head <bold>44</bold> ventral view of mouthparts (hypopharynx is folded). <bold>45</bold> dorsal view of male flagellomere VIII <bold>46</bold> wing <bold>47</bold> tarsomere V and acromere. Scale bars: 50 µm.</p></caption><graphic xmlns:xlink="http://www.w3.org/1999/xlink" xlink:href="zookeys-958-001-g013.jpg" position="float" orientation="portrait" xlink:type="simple" id="oo_440975.jpg"><uri content-type="original_file" xlink:type="simple">https://binary.pensoft.net/fig/440975</uri></graphic></fig><p><italic>Female abdomen</italic> (Figs <xref ref-type="fig" rid="F14">48</xref>, <xref ref-type="fig" rid="F14">49</xref>). Tergites I–VI bare posteromedially; tergite VII with entire posterior row of setae. Ovipositor: protrusible portion with, ca. 2 times as long as tergite VII, with dorsal sclerite almost along dorsal portion; cerci setose.</p><fig id="F14" position="float" orientation="portrait"><object-id xmlns:xlink="http://www.w3.org/1999/xlink" content-type="doi" xlink:type="simple">10.3897/zookeys.958.54300.figures48-49</object-id><object-id xmlns:xlink="http://www.w3.org/1999/xlink" content-type="arpha" xlink:type="simple">7D172175-6FA6-5BDE-AF4C-83036C716EC9</object-id><label>Figures 48–49.</label><caption><p><italic><tp:taxon-name><tp:taxon-name-part taxon-name-part-type="genus" reg="Massalongia">Massalongia</tp:taxon-name-part> <tp:taxon-name-part taxon-name-part-type="species" reg="betulifolia">betulifolia.</tp:taxon-name-part></tp:taxon-name></italic><bold>48</bold> terminal part of female abdomen (arrow indicate the dorsal sclerite on the protrusible portion) <bold>49</bold> protrusible portion of ovipositor. Scale bars: 50 µm.</p></caption><graphic xmlns:xlink="http://www.w3.org/1999/xlink" xlink:href="zookeys-958-001-g014.jpg" position="float" orientation="portrait" xlink:type="simple" id="oo_440976.jpg"><uri content-type="original_file" xlink:type="simple">https://binary.pensoft.net/fig/440976</uri></graphic></fig><p><italic>Male abdomen</italic>. Tergites I–VII as in female; tergite VIII with few setae posteriorly. Terminalia (Figs <xref ref-type="fig" rid="F15">50</xref>, <xref ref-type="fig" rid="F15">51</xref>): gonostylus with blunt denticles; cerci base with few setae; cerci with setae apically; hypoproct entire, narrowed at midlength; aedeagus shorter than cerci and hypoproct, cylindrical in dorsoventral view, wide basally in lateral view.</p><fig id="F15" position="float" orientation="portrait"><object-id xmlns:xlink="http://www.w3.org/1999/xlink" content-type="doi" xlink:type="simple">10.3897/zookeys.958.54300.figures50-51</object-id><object-id xmlns:xlink="http://www.w3.org/1999/xlink" content-type="arpha" xlink:type="simple">3960236C-FCC6-5B4A-8BFE-255D58244026</object-id><label>Figures 50–51.</label><caption><p><italic><tp:taxon-name><tp:taxon-name-part taxon-name-part-type="genus" reg="Massalongia">Massalongia</tp:taxon-name-part> <tp:taxon-name-part taxon-name-part-type="species" reg="betulifolia">betulifolia</tp:taxon-name-part></tp:taxon-name></italic>. <bold>50</bold> male terminalia <bold>51</bold> ventral view of male hypoproct and aedeagus. Scale bars: 50 µm.</p></caption><graphic xmlns:xlink="http://www.w3.org/1999/xlink" xlink:href="zookeys-958-001-g015.jpg" position="float" orientation="portrait" xlink:type="simple" id="oo_440977.jpg"><uri content-type="original_file" xlink:type="simple">https://binary.pensoft.net/fig/440977</uri></graphic></fig><p><italic>Mature larva</italic>. Spatula absent. Terminal segment with short conical papillae (<xref ref-type="bibr" rid="B17">Harris 1974</xref>).</p><p><italic>Pupa</italic>. Exuviae generally unpigmented. Antennal horns short (<xref ref-type="bibr" rid="B2">Askew and Ruse 1974</xref>).</p><p><bold>Materials examined. <italic>Holotype</italic></bold> (<abbrev xmlns:xlink="http://www.w3.org/1999/xlink" content-type="institution" xlink:title="Natural History Museum in London, United Kingdom" id="ABBRID0EVVAG" xlink:type="simple">BMNH</abbrev>): 1♂, emerged on vi.1971, reared by J. Ruse from larva forming lamina and midrib blister galls on <italic><tp:taxon-name><tp:taxon-name-part taxon-name-part-type="genus" reg="Betula">Betula</tp:taxon-name-part> <tp:taxon-name-part taxon-name-part-type="species" reg="pendula">pendula</tp:taxon-name-part></tp:taxon-name></italic> leaves, collected on x.1970 from Lindow Common, Cheshire, England. <bold><italic>Paratypes</italic></bold>: 4♂, 2♀, data same as for holotype.</p></tp:treatment-sec><tp:treatment-sec sec-type="distribution" id="SECID0EIWAG"><title>Distribution.</title><p>Europe: England and Norway (<xref ref-type="bibr" rid="B12">Gagné and Jaschhof 2017</xref>).</p></tp:treatment-sec><tp:treatment-sec sec-type="Gall and life history" id="SECID0ESWAG"><title>Gall and life history.</title><p><italic><tp:taxon-name><tp:taxon-name-part taxon-name-part-type="genus" reg="Massalongia">Massalongia</tp:taxon-name-part> <tp:taxon-name-part taxon-name-part-type="species" reg="betulifolia">betulifolia</tp:taxon-name-part></tp:taxon-name></italic> forms blister-like leaf galls on <italic><tp:taxon-name><tp:taxon-name-part taxon-name-part-type="genus" reg="Betula">B.</tp:taxon-name-part> <tp:taxon-name-part taxon-name-part-type="species" reg="pendula">pendula</tp:taxon-name-part></tp:taxon-name></italic> and <italic><tp:taxon-name><tp:taxon-name-part taxon-name-part-type="genus" reg="Betula">B.</tp:taxon-name-part> <tp:taxon-name-part taxon-name-part-type="species" reg="pubescens">pubescens</tp:taxon-name-part></tp:taxon-name></italic>. Galls are formed usually between or on veins and are 2.5–3.0 mm wide and 5.0–6.0 mm long. Mature larvae drop to the ground to overwinter in cocoons. Adults emerge probably in May and June, and the galls can be found on the trees between June to October (<xref ref-type="bibr" rid="B17">Harris 1974</xref>; <xref ref-type="bibr" rid="B2">Askew and Ruse 1974</xref>).</p></tp:treatment-sec><tp:treatment-sec sec-type="remarks" id="SECID0EBYAG"><title>Remarks.</title><p>See Remarks under <italic><tp:taxon-name><tp:taxon-name-part taxon-name-part-type="genus" reg="Massalongia">M.</tp:taxon-name-part> <tp:taxon-name-part taxon-name-part-type="species" reg="bachmaieri">bachmaieri</tp:taxon-name-part></tp:taxon-name></italic> and <italic><tp:taxon-name><tp:taxon-name-part taxon-name-part-type="genus" reg="Massalongia">M.</tp:taxon-name-part> <tp:taxon-name-part taxon-name-part-type="species" reg="nakamuratetsui">nakamuratetsui</tp:taxon-name-part></tp:taxon-name></italic>.</p></tp:treatment-sec><ref-list><ref id="B17"><mixed-citation xmlns:xlink="http://www.w3.org/1999/xlink" xlink:type="simple"><person-group><name name-style="western"><surname>Harris</surname><given-names>KM</given-names></name></person-group> (<year>1974</year>) <article-title><italic><tp:taxon-name><tp:taxon-name-part taxon-name-part-type="genus">Massalongia</tp:taxon-name-part> <tp:taxon-name-part taxon-name-part-type="species">betulifolia</tp:taxon-name-part></tp:taxon-name></italic> sp. n. (<tp:taxon-name><tp:taxon-name-part taxon-name-part-type="order">Diptera</tp:taxon-name-part></tp:taxon-name>: <tp:taxon-name><tp:taxon-name-part taxon-name-part-type="family">Cecidomyiidae</tp:taxon-name-part></tp:taxon-name>) described from leaf galls on <italic><tp:taxon-name><tp:taxon-name-part taxon-name-part-type="genus">Betula</tp:taxon-name-part> <tp:taxon-name-part taxon-name-part-type="species">pendula</tp:taxon-name-part></tp:taxon-name></italic> Roth and <italic><tp:taxon-name><tp:taxon-name-part taxon-name-part-type="genus">B.</tp:taxon-name-part> <tp:taxon-name-part taxon-name-part-type="species">pubescens</tp:taxon-name-part></tp:taxon-name></italic> Ehrhart.</article-title><source>Entomologist’s Gazette</source><volume>25</volume>: <fpage>137</fpage>–<lpage>139</lpage>.</mixed-citation></ref><ref id="B2"><mixed-citation xmlns:xlink="http://www.w3.org/1999/xlink" xlink:type="simple"><person-group><name name-style="western"><surname>Askew</surname><given-names>RR</given-names></name><name name-style="western"><surname>Ruse</surname><given-names>JM</given-names></name></person-group> (<year>1974</year>) The biology of some <tp:taxon-name><tp:taxon-name-part taxon-name-part-type="family">Cecidomyiidae</tp:taxon-name-part></tp:taxon-name> (<tp:taxon-name><tp:taxon-name-part taxon-name-part-type="order">Diptera</tp:taxon-name-part></tp:taxon-name>) galling the leaves of birch (<tp:taxon-name><tp:taxon-name-part taxon-name-part-type="genus">Betula</tp:taxon-name-part></tp:taxon-name>) with special reference to their chalcidoid (<tp:taxon-name><tp:taxon-name-part taxon-name-part-type="order">Hymenoptera</tp:taxon-name-part></tp:taxon-name>) parasites. Transactions of the Royal entomological Society of London 126(2) 129–167. <ext-link xlink:type="simple" ext-link-type="doi" xlink:href="10.1111/j.1365-2311.1974.tb00849.x">https://doi.org/10.1111/j.1365-2311.1974.tb00849.x</ext-link></mixed-citation></ref><ref id="B12"><mixed-citation xmlns:xlink="http://www.w3.org/1999/xlink" xlink:type="simple"><person-group><name name-style="western"><surname>Gagné</surname><given-names>RJ</given-names></name><name name-style="western"><surname>Jaschhof</surname><given-names>M</given-names></name></person-group> (<year>2017</year>) A Catalog of the <tp:taxon-name><tp:taxon-name-part taxon-name-part-type="family">Cecidomyiidae</tp:taxon-name-part></tp:taxon-name> (<tp:taxon-name><tp:taxon-name-part taxon-name-part-type="order">Diptera</tp:taxon-name-part></tp:taxon-name>) of the World. Fourth Edition. Digital version, 762 pp. <ext-link xlink:type="simple" ext-link-type="uri" xlink:href="https://www.ars.usda.gov/ARSUserFiles/80420580/Gagne_2017_World_Cat_4th_ed.pdf">https://www.ars.usda.gov/ARSUserFiles/80420580/Gagne_2017_World_Cat_4th_ed.pdf</ext-link> Accessed on: 2020-5-14.</mixed-citation></ref></ref-list></tp:taxon-treatment>
