# Supplementary material for: Revision of the birch-associated genus Massalongia (Diptera, Cecidomyiidae), with description of a new species from Japan and a taxonomic key to worldwide species
Source: Zookeys. 2020 Aug 11;958:1–27. doi: 10.3897/zookeys.958.54300 (PMC7434807; doi:10.3897/zookeys.958.54300)
Supplement: XML Treatment for Massalongia rubra [file zookeys.958.54300-treatment5.xml]

<!DOCTYPE tp:taxon-treatment
  PUBLIC "-//TaxonX//DTD Taxonomic Treatment Publishing DTD v0 20100105//EN" "tax-treatment-NSO.dtd">
<tp:taxon-treatment xmlns:tp="http://www.plazi.org/taxpub"><tp:treatment-meta><kwd-group><label>Taxon classification</label><kwd><named-content xmlns:xlink="http://www.w3.org/1999/xlink" content-type="kingdom">Animalia</named-content></kwd><kwd><named-content xmlns:xlink="http://www.w3.org/1999/xlink" content-type="order">Diptera</named-content></kwd><kwd><named-content xmlns:xlink="http://www.w3.org/1999/xlink" content-type="family">Cecidomyiidae</named-content></kwd></kwd-group><mixed-citation publication-type="journal"><person-group><name><surname>Elsayed</surname><given-names>Ayman Khamis</given-names></name><name><surname>Skuhravá</surname><given-names>Marcela</given-names></name><name><surname>Ohta</surname><given-names>Kazuki</given-names></name><name><surname>Yoshida</surname><given-names>Satoshi</given-names></name><name><surname>Tokuda</surname><given-names>Makoto</given-names></name></person-group><article-title>Revision of the birch-associated genus <italic><tp:taxon-name><tp:taxon-name-part taxon-name-part-type="genus" reg="Massalongia">Massalongia</tp:taxon-name-part></tp:taxon-name></italic> (<tp:taxon-name><tp:taxon-name-part taxon-name-part-type="order">Diptera</tp:taxon-name-part></tp:taxon-name>, <tp:taxon-name><tp:taxon-name-part taxon-name-part-type="family">Cecidomyiidae</tp:taxon-name-part></tp:taxon-name>), with description of a new species from Japan and a taxonomic key to worldwide species</article-title><source>Zookeys</source><day>11</day><month>8</month><year>2020</year><volume>958</volume><fpage>1</fpage><lpage>27</lpage><pub-id pub-id-type="doi">10.3897/zookeys.958.54300</pub-id></mixed-citation></tp:treatment-meta><tp:nomenclature><tp:taxon-name><object-id xmlns:xlink="http://www.w3.org/1999/xlink" content-type="arpha" xlink:type="simple">403E4701-F4F6-51F4-A384-42BD73A8C854</object-id>
              <tp:taxon-name-part taxon-name-part-type="genus" reg="Massalongia">Massalongia</tp:taxon-name-part>
              <tp:taxon-name-part taxon-name-part-type="species" reg="rubra">rubra</tp:taxon-name-part>
            </tp:taxon-name><tp:taxon-authority>(Kieffer, 1890)</tp:taxon-authority><tp:nomenclature-citation-list><tp:nomenclature-citation><tp:taxon-name>
                  <tp:taxon-name-part taxon-name-part-type="genus" reg="Hormomyia">Hormomyia</tp:taxon-name-part> <tp:taxon-name-part taxon-name-part-type="species" reg="rubra">rubra</tp:taxon-name-part></tp:taxon-name><comment>Kieffer, 1890: 199.</comment></tp:nomenclature-citation><tp:nomenclature-citation><tp:taxon-name>
                  <tp:taxon-name-part taxon-name-part-type="genus" reg="Oligotrophus">Oligotrophus</tp:taxon-name-part> <tp:taxon-name-part taxon-name-part-type="species" reg="ruber">ruber</tp:taxon-name-part></tp:taxon-name><comment>Kieffer, 1895: lxxi.</comment></tp:nomenclature-citation></tp:nomenclature-citation-list></tp:nomenclature><tp:treatment-sec sec-type="description" id="SECID0EZ1AG"><title>Description.</title><p><italic>Female abdomen</italic>. Ovipositor: protrusible portion long; cerci elongated; hypoproct short (<xref ref-type="bibr" rid="B24">Kieffer 1913b</xref>).</p><p><italic>Male abdomen</italic>. Terminalia: gonostyli with blunt denticles; cerci with rounded tips, shorter than hypoproct; hypoproct notched; aedeagus longer than hypoproct, with enlarged tip (Fig. <xref ref-type="fig" rid="F16">52</xref>) (<xref ref-type="bibr" rid="B24">Kieffer 1913b</xref>).</p><p><italic>Mature larva</italic> (Figs <xref ref-type="fig" rid="F16">53</xref>, <xref ref-type="fig" rid="F16">54</xref>). Spatula bilobed. Dorsal papillae on thoracic segments with tiny setae. Terminal segment with 4 corniform papillae, outer 2 longer than inner ones, and 2 setose papillae.</p><fig id="F16" position="float" orientation="portrait"><object-id xmlns:xlink="http://www.w3.org/1999/xlink" content-type="doi" xlink:type="simple">10.3897/zookeys.958.54300.figures52-54</object-id><object-id xmlns:xlink="http://www.w3.org/1999/xlink" content-type="arpha" xlink:type="simple">36D93EFE-166E-5D70-AF0B-5342DBABB060</object-id><label>Figures 52–54.</label><caption><p><italic><tp:taxon-name><tp:taxon-name-part taxon-name-part-type="genus" reg="Massalongia">Massalongia</tp:taxon-name-part> <tp:taxon-name-part taxon-name-part-type="species" reg="rubra">rubra</tp:taxon-name-part></tp:taxon-name></italic>. <bold>52</bold> male terminalia (after <xref ref-type="bibr" rid="B24">Kieffer 1913b</xref>) <bold>53</bold> spatula <bold>54</bold> dorsal view of larval terminal abdominal segments (<bold>a</bold> the inner four terminal papillae are folded on the segment <bold>b</bold> the inner four terminal papillae are unfolded in another specimen). Scale bars: 50 µm.</p></caption><graphic xmlns:xlink="http://www.w3.org/1999/xlink" xlink:href="zookeys-958-001-g016.jpg" position="float" orientation="portrait" xlink:type="simple" id="oo_440978.jpg"><uri content-type="original_file" xlink:type="simple">https://binary.pensoft.net/fig/440978</uri></graphic></fig><p><italic>Pupa</italic>. Unknown.</p></tp:treatment-sec><tp:treatment-sec sec-type="material" id="SECID0EH4AG"><title>Material examined.</title><p>3 larvae: collected in August 1964 from <italic><tp:taxon-name><tp:taxon-name-part taxon-name-part-type="genus" reg="Betula">Betula</tp:taxon-name-part></tp:taxon-name></italic> sp. Pěčín Village, Rychnov nad Kněžnou Region, Hradec Králové, Czech Republic, M. Skuhravá leg.</p></tp:treatment-sec><tp:treatment-sec sec-type="distribution" id="SECID0EU4AG"><title>Distribution.</title><p>Widespread in Europe and west Asia (<xref ref-type="bibr" rid="B12">Gagné and Jaschhof 2017</xref>).</p></tp:treatment-sec><tp:treatment-sec sec-type="Gall and life history" id="SECID0E54AG"><title>Gall and life history.</title><p><italic><tp:taxon-name><tp:taxon-name-part taxon-name-part-type="genus" reg="Massalongia">Massalongia</tp:taxon-name-part> <tp:taxon-name-part taxon-name-part-type="species" reg="rubra">rubra</tp:taxon-name-part></tp:taxon-name></italic> induces barely noticeable midrib leaf galls on <italic><tp:taxon-name><tp:taxon-name-part taxon-name-part-type="genus" reg="Betula">Betula</tp:taxon-name-part> <tp:taxon-name-part taxon-name-part-type="species" reg="pubescens">pubescens</tp:taxon-name-part></tp:taxon-name></italic> Ehrh. and other <italic><tp:taxon-name><tp:taxon-name-part taxon-name-part-type="genus" reg="Betula">Betula</tp:taxon-name-part></tp:taxon-name></italic> spp. (<xref ref-type="bibr" rid="B12">Gagné and Jaschhof 2017</xref>; <xref ref-type="bibr" rid="B24">Kieffer 1913b</xref>). The females lay eggs on young leaves in May, and most mature larvae leave the galls to overwinter in the ground in October, but some hibernate in the galls (<xref ref-type="bibr" rid="B36">Skuhravá and Skuhravý 1973</xref>).</p></tp:treatment-sec><tp:treatment-sec sec-type="remarks" id="SECID0EN6AG"><title>Remarks.</title><p>The larval specimens we described here were collected from similar galls to those described by <xref ref-type="bibr" rid="B24">Kieffer (1913b)</xref> for <italic><tp:taxon-name><tp:taxon-name-part taxon-name-part-type="genus" reg="Massalongia">M.</tp:taxon-name-part> <tp:taxon-name-part taxon-name-part-type="species" reg="rubra">rubra</tp:taxon-name-part></tp:taxon-name></italic> and the larval morphology fits Kieffer’s description and illustrations, thus we believe they indeed belong to <italic><tp:taxon-name><tp:taxon-name-part taxon-name-part-type="genus" reg="Massalongia">M.</tp:taxon-name-part> <tp:taxon-name-part taxon-name-part-type="species" reg="rubra">rubra</tp:taxon-name-part></tp:taxon-name></italic>. Types of <italic><tp:taxon-name><tp:taxon-name-part taxon-name-part-type="genus" reg="Massalongia">M.</tp:taxon-name-part> <tp:taxon-name-part taxon-name-part-type="species" reg="rubra">rubra</tp:taxon-name-part></tp:taxon-name></italic>, like most of Kieffer’s types, are considered lost (<xref ref-type="bibr" rid="B12">Gagné and Jaschhof 2017</xref>). We considered using one larva for designating a neotype for the species, but because no adults were reared from these larvae, we cannot be completely certain about their identity and decided to refrain from doing so. <xref ref-type="bibr" rid="B24">Kieffer (1913b)</xref> provided an illustration of male terminalia showing that the species is distinctive from the other known species of <italic><tp:taxon-name><tp:taxon-name-part taxon-name-part-type="genus" reg="Massalongia">Massalongia</tp:taxon-name-part></tp:taxon-name></italic> by its long and apically enlarged aedeagus (Fig. <xref ref-type="fig" rid="F16">52</xref>). Because this illustration is important for separating species and it was drawn from the type specimen, future designation of a neotype for the species must rely on reared adults that will enable to compare characters of the male terminalia.</p></tp:treatment-sec><ref-list><ref id="B24"><mixed-citation xmlns:xlink="http://www.w3.org/1999/xlink" xlink:type="simple"><person-group><name name-style="western"><surname>Kieffer</surname><given-names>JJ</given-names></name></person-group> (<year>1913b</year>) <article-title><tp:taxon-name><tp:taxon-name-part taxon-name-part-type="order">Diptera</tp:taxon-name-part></tp:taxon-name>. Fam. <tp:taxon-name><tp:taxon-name-part taxon-name-part-type="family">Cecidomyiidae</tp:taxon-name-part></tp:taxon-name>. Fasc.</article-title> In: <person-group><name name-style="western"><surname>Wytsman</surname><given-names>P</given-names></name></person-group> (<role>Ed.</role>) <issue-title>Genera Insectorum.</issue-title><source>V. Verteneuil &amp; L. Desmet, Bruxelles</source>, <fpage>1</fpage>–<lpage>346</lpage>.</mixed-citation></ref><ref id="B12"><mixed-citation xmlns:xlink="http://www.w3.org/1999/xlink" xlink:type="simple"><person-group><name name-style="western"><surname>Gagné</surname><given-names>RJ</given-names></name><name name-style="western"><surname>Jaschhof</surname><given-names>M</given-names></name></person-group> (<year>2017</year>) A Catalog of the <tp:taxon-name><tp:taxon-name-part taxon-name-part-type="family">Cecidomyiidae</tp:taxon-name-part></tp:taxon-name> (<tp:taxon-name><tp:taxon-name-part taxon-name-part-type="order">Diptera</tp:taxon-name-part></tp:taxon-name>) of the World. Fourth Edition. Digital version, 762 pp. <ext-link xlink:type="simple" ext-link-type="uri" xlink:href="https://www.ars.usda.gov/ARSUserFiles/80420580/Gagne_2017_World_Cat_4th_ed.pdf">https://www.ars.usda.gov/ARSUserFiles/80420580/Gagne_2017_World_Cat_4th_ed.pdf</ext-link> Accessed on: 2020-5-14.</mixed-citation></ref><ref id="B36"><mixed-citation xmlns:xlink="http://www.w3.org/1999/xlink" xlink:type="simple"><person-group><name name-style="western"><surname>Skuhravá</surname><given-names>M</given-names></name><name name-style="western"><surname>Skuhravý</surname><given-names>V</given-names></name></person-group> (<year>1973</year>) <source>Gallmücken und ihre Gallen auf Wildpflanzen. Die Neue Brehmbücherei. A.</source><publisher-name>Ziemsen Verlag</publisher-name>, <publisher-loc>Wittenberg Lutherstadt</publisher-loc>, <size units="page">118 pp</size>.</mixed-citation></ref></ref-list></tp:taxon-treatment>
