# Supplementary material for: Revision of the birch-associated genus Massalongia (Diptera, Cecidomyiidae), with description of a new species from Japan and a taxonomic key to worldwide species
Source: Zookeys. 2020 Aug 11;958:1–27. doi: 10.3897/zookeys.958.54300 (PMC7434807; doi:10.3897/zookeys.958.54300)
Supplement: XML Treatment for Massalongia papyriferae [file zookeys.958.54300-treatment6.xml]

<!DOCTYPE tp:taxon-treatment
  PUBLIC "-//TaxonX//DTD Taxonomic Treatment Publishing DTD v0 20100105//EN" "tax-treatment-NSO.dtd">
<tp:taxon-treatment xmlns:tp="http://www.plazi.org/taxpub"><tp:treatment-meta><kwd-group><label>Taxon classification</label><kwd><named-content xmlns:xlink="http://www.w3.org/1999/xlink" content-type="kingdom">Animalia</named-content></kwd><kwd><named-content xmlns:xlink="http://www.w3.org/1999/xlink" content-type="order">Diptera</named-content></kwd><kwd><named-content xmlns:xlink="http://www.w3.org/1999/xlink" content-type="family">Cecidomyiidae</named-content></kwd></kwd-group><mixed-citation publication-type="journal"><person-group><name><surname>Elsayed</surname><given-names>Ayman Khamis</given-names></name><name><surname>Skuhravá</surname><given-names>Marcela</given-names></name><name><surname>Ohta</surname><given-names>Kazuki</given-names></name><name><surname>Yoshida</surname><given-names>Satoshi</given-names></name><name><surname>Tokuda</surname><given-names>Makoto</given-names></name></person-group><article-title>Revision of the birch-associated genus <italic><tp:taxon-name><tp:taxon-name-part taxon-name-part-type="genus" reg="Massalongia">Massalongia</tp:taxon-name-part></tp:taxon-name></italic> (<tp:taxon-name><tp:taxon-name-part taxon-name-part-type="order">Diptera</tp:taxon-name-part></tp:taxon-name>, <tp:taxon-name><tp:taxon-name-part taxon-name-part-type="family">Cecidomyiidae</tp:taxon-name-part></tp:taxon-name>), with description of a new species from Japan and a taxonomic key to worldwide species</article-title><source>Zookeys</source><day>11</day><month>8</month><year>2020</year><volume>958</volume><fpage>1</fpage><lpage>27</lpage><pub-id pub-id-type="doi">10.3897/zookeys.958.54300</pub-id></mixed-citation></tp:treatment-meta><tp:nomenclature><tp:taxon-name><object-id xmlns:xlink="http://www.w3.org/1999/xlink" content-type="arpha" xlink:type="simple">CE30A491-EF5D-52AE-9718-C8DA591C651A</object-id>
              <tp:taxon-name-part taxon-name-part-type="genus" reg="Massalongia">Massalongia</tp:taxon-name-part>
              <tp:taxon-name-part taxon-name-part-type="species" reg="papyriferae">papyriferae</tp:taxon-name-part>
            </tp:taxon-name><tp:taxon-authority>(Gagné, 1967)</tp:taxon-authority><tp:taxon-status xmlns:xlink="http://www.w3.org/1999/xlink" xlink:type="simple">comb. nov.</tp:taxon-status><tp:nomenclature-citation-list><tp:nomenclature-citation><tp:taxon-name>
                  <tp:taxon-name-part taxon-name-part-type="genus" reg="Oligotrophus">Oligotrophus</tp:taxon-name-part> <tp:taxon-name-part taxon-name-part-type="species" reg="papyriferae">papyriferae</tp:taxon-name-part></tp:taxon-name><comment>Gagné, 1967: 132.</comment></tp:nomenclature-citation><tp:nomenclature-citation><tp:taxon-name>
                  <tp:taxon-name-part taxon-name-part-type="genus" reg="Apagodiplosis">Apagodiplosis</tp:taxon-name-part> <tp:taxon-name-part taxon-name-part-type="species" reg="papyriferae">papyriferae</tp:taxon-name-part></tp:taxon-name><comment>Gagné, 1973: 862.</comment></tp:nomenclature-citation></tp:nomenclature-citation-list></tp:nomenclature><tp:treatment-sec sec-type="description" id="SECID0EKDBG"><title>Description.</title><p>(Based on <xref ref-type="bibr" rid="B13">Gagné 1967</xref>, <xref ref-type="bibr" rid="B14">1973</xref>). <italic>Head</italic>. Frons with 2–5 setae. Male flagellomere XII tapered distally.</p><p><italic>Thorax</italic>. Anepimeron with 7–17 setae.</p><p><italic>Female abdomen</italic>. Tergites I–VI bare posteromedially; tergite VII with entire posterior row of setae. Ovipositor: protrusible portion with pencil-shaped dorsal sclerite on posterior 2 thirds.</p><p><italic>Male abdomen</italic>. Terminalia: gonostyli with blunt denticles; cerci rounded; hypoproct bilobed; aedeagus shorter than cerci and hypoproct.</p><p><italic>Pupa</italic>. Antennal horns short; 2 setose lower facial papillae present; cephalic setae short. Abdominal terga covered with uniformly tiny spinules.</p><p><italic>Larva</italic>. Spatula short, bilobed, with anterior lobes slightly curved toward each other. Terminal segment with 4 corniform papillae and 4 setose terminal papillae.</p></tp:treatment-sec><tp:treatment-sec sec-type="distribution" id="SECID0EOEBG"><title>Distribution.</title><p>North America: Canada (Quebec) and USA (Washington, Oregon and Michigan) (<xref ref-type="bibr" rid="B12">Gagné and Jaschhof 2017</xref>).</p></tp:treatment-sec><tp:treatment-sec sec-type="Gall and life history" id="SECID0EYEBG"><title>Gall and life history.</title><p><italic><tp:taxon-name><tp:taxon-name-part taxon-name-part-type="genus" reg="Massalongia">Massalongia</tp:taxon-name-part> <tp:taxon-name-part taxon-name-part-type="species" reg="papyriferae">papyriferae</tp:taxon-name-part></tp:taxon-name></italic> forms bud galls on the paper birch, <italic><tp:taxon-name><tp:taxon-name-part taxon-name-part-type="genus" reg="Betula">B.</tp:taxon-name-part> <tp:taxon-name-part taxon-name-part-type="species" reg="papyrifera">papyrifera</tp:taxon-name-part></tp:taxon-name></italic>. The mature larva drops to the leaf litter to overwinter in a bottle-shaped cocoon. Adults emerge in spring (<xref ref-type="bibr" rid="B13">Gagné 1967</xref>).</p></tp:treatment-sec><tp:treatment-sec sec-type="remarks" id="SECID0EYFBG"><title>Remarks.</title><p>See under <italic><tp:taxon-name><tp:taxon-name-part taxon-name-part-type="genus" reg="Massalongia">M.</tp:taxon-name-part> <tp:taxon-name-part taxon-name-part-type="species" reg="nakamuratetsui">nakamuratetsui</tp:taxon-name-part></tp:taxon-name></italic>.</p></tp:treatment-sec><ref-list><ref id="B13"><mixed-citation xmlns:xlink="http://www.w3.org/1999/xlink" xlink:type="simple"><person-group><name name-style="western"><surname>Gagné</surname><given-names>RJ</given-names></name></person-group> (<year>1967</year>) <article-title>The genus <italic><tp:taxon-name><tp:taxon-name-part taxon-name-part-type="genus">Oligotrophus</tp:taxon-name-part></tp:taxon-name></italic> Latreille (<tp:taxon-name><tp:taxon-name-part taxon-name-part-type="order">Diptera</tp:taxon-name-part></tp:taxon-name>: <tp:taxon-name><tp:taxon-name-part taxon-name-part-type="family">Cecidomyiidae</tp:taxon-name-part></tp:taxon-name>) in North America and a new species injurious to <italic><tp:taxon-name><tp:taxon-name-part taxon-name-part-type="genus">Betula</tp:taxon-name-part> <tp:taxon-name-part taxon-name-part-type="species">papyrifera</tp:taxon-name-part></tp:taxon-name></italic> Marsh.</article-title><source>Entomological News</source><volume>78</volume>: <fpage>129</fpage>–<lpage>134</lpage>.</mixed-citation></ref><ref id="B14"><mixed-citation xmlns:xlink="http://www.w3.org/1999/xlink" xlink:type="simple"><person-group><name name-style="western"><surname>Gagné</surname><given-names>RJ</given-names></name></person-group> (<year>1973</year>) <article-title>A generic synopsis of the Nearctic <tp:taxon-name><tp:taxon-name-part taxon-name-part-type="supertribe">Cecidomyiidi</tp:taxon-name-part></tp:taxon-name> (<tp:taxon-name><tp:taxon-name-part taxon-name-part-type="order">Diptera</tp:taxon-name-part></tp:taxon-name>: <tp:taxon-name><tp:taxon-name-part taxon-name-part-type="family">Cecidomyiidae</tp:taxon-name-part></tp:taxon-name>: <tp:taxon-name><tp:taxon-name-part taxon-name-part-type="subfamily">Cecidomyiinae</tp:taxon-name-part></tp:taxon-name>).</article-title><source>Annals of the Entomological Society of America</source><volume>66</volume>: <fpage>857</fpage>–<lpage>889</lpage>. <ext-link xlink:type="simple" ext-link-type="doi" xlink:href="10.1093/aesa/66.4.857">https://doi.org/10.1093/aesa/66.4.857</ext-link></mixed-citation></ref><ref id="B12"><mixed-citation xmlns:xlink="http://www.w3.org/1999/xlink" xlink:type="simple"><person-group><name name-style="western"><surname>Gagné</surname><given-names>RJ</given-names></name><name name-style="western"><surname>Jaschhof</surname><given-names>M</given-names></name></person-group> (<year>2017</year>) A Catalog of the <tp:taxon-name><tp:taxon-name-part taxon-name-part-type="family">Cecidomyiidae</tp:taxon-name-part></tp:taxon-name> (<tp:taxon-name><tp:taxon-name-part taxon-name-part-type="order">Diptera</tp:taxon-name-part></tp:taxon-name>) of the World. Fourth Edition. Digital version, 762 pp. <ext-link xlink:type="simple" ext-link-type="uri" xlink:href="https://www.ars.usda.gov/ARSUserFiles/80420580/Gagne_2017_World_Cat_4th_ed.pdf">https://www.ars.usda.gov/ARSUserFiles/80420580/Gagne_2017_World_Cat_4th_ed.pdf</ext-link> Accessed on: 2020-5-14.</mixed-citation></ref></ref-list></tp:taxon-treatment>
